# Supplementary material for: Cuproptosis-related genes predict prognosis and trastuzumab therapeutic response in HER2-positive breast cancer
Source: Sci Rep. 2024 Feb 5;14:2908. doi: 10.1038/s41598-024-52638-8 (PMC10844230; doi:10.1038/s41598-024-52638-8)
Supplement: Supplementary file 2 — Supplementary Information 2. [file 41598_2024_52638_MOESM2_ESM.csv]

Title: GSE121105 BT474 VS TPR
Legend: The differently expressed genes between normal HER2-positive breast cancer cell line (BT474) and trastuzumab and pertuzumab resistant cell line (BT474-TPR), and the supplementary material for Figure 4B
	BT474	BT474	BT474	TPR	TPR	TPR	TPR	TPR	TPR
	Sample_BT474_1	Sample_BT474_2	Sample_BT474_3	Sample_BT-TPR1_1	Sample_BT-TPR1_2	Sample_BT-TPR1_3	Sample_BT-TPR2_1	Sample_BT-TPR2_2	Sample_BT-TPR2_3
DDX11L1|ENSG00000223972.5	0	0	0	0	0	0	0	0	0
WASH7P|ENSG00000227232.5	1	1	0	0	0	0	0	1	0
MIR6859-1|ENSG00000278267.1	14	7	8	7	3	6	9	0	1
RP11-34P13.7|ENSG00000238009.6	1	0	0	0	0	0	0	1	0
CICP27|ENSG00000233750.3	0	0	1	0	0	0	0	2	0
RP11-34P13.15|ENSG00000268903.1	1	1	1	0	0	0	0	0	0
RP11-34P13.16|ENSG00000269981.1	6	1	3	1	3	0	0	0	0
FO538757.3|ENSG00000279928.1	1	0	1	0	0	0	0	0	0
FO538757.2|ENSG00000279457.3	34	8	29	27	20	18	32	24	19
AP006222.2|ENSG00000228463.9	1	1	0	0	0	0	0	0	0
RPL23AP24|ENSG00000236679.2	0	0	0	0	1	0	0	0	0
RP4-669L17.10|ENSG00000237094.11	24	15	22	25	19	22	42	25	15
RP5-857K21.4|ENSG00000230021.8	5	1	1	2	0	0	1	0	0
MTND1P23|ENSG00000225972.1	55	39	31	31	23	18	31	40	23
MTND2P28|ENSG00000225630.1	12578	8139	7719	6138	4023	5149	6573	4536	4735
AC114498.1|ENSG00000276171.1	1	4	3	1	1	0	3	4	0
MTCO1P12|ENSG00000237973.1	1861	1029	1074	1014	559	613	1735	976	807
MTCO2P12|ENSG00000229344.1	155	217	122	82	76	103	101	107	82
MTATP8P1|ENSG00000240409.1	3	10	0	0	0	0	3	2	0
MTATP6P1|ENSG00000248527.1	41156	26796	30911	20217	14383	20806	25305	19764	22095
MTCO3P12|ENSG00000198744.5	180	709	207	87	91	120	121	134	166
CICP3|ENSG00000229376.3	3	1	3	1	0	0	1	2	0
RP11-206L10.2|ENSG00000228327.3	59	26	38	26	19	25	47	23	13
RNU6-1199P|ENSG00000223181.1	0	0	0	1	1	0	0	0	0
RP11-206L10.4|ENSG00000229905.1	0	0	0	0	0	0	0	0	0
RP11-206L10.9|ENSG00000237491.8	17	27	18	15	9	12	17	21	15
RP11-206L10.8|ENSG00000230092.7	1	5	0	2	2	3	3	2	2
FAM87B|ENSG00000177757.2	1	2	2	1	0	0	1	0	1
LINC01128|ENSG00000228794.8	1602	1423	1838	662	544	639	678	696	578
LINC00115|ENSG00000225880.5	19	24	12	13	7	9	22	4	4
FAM41C|ENSG00000230368.2	0	1	0	0	0	0	0	0	0
TUBB8P11|ENSG00000234711.1	0	1	0	0	0	0	0	0	0
FAM166AP3|ENSG00000283040.1	0	0	0	0	0	0	0	0	0
RP11-54O7.16|ENSG00000272438.1	14	7	6	5	0	0	2	3	0
RP11-54O7.1|ENSG00000230699.2	94	80	70	42	26	19	34	14	16
RP11-54O7.2|ENSG00000241180.1	0	2	1	0	0	0	0	0	1
RP11-54O7.3|ENSG00000223764.2	462	292	269	218	102	89	127	80	39
SAMD11|ENSG00000187634.10	90	62	81	58	34	19	28	26	7
NOC2L|ENSG00000188976.10	1452	1202	1374	1190	760	783	1179	1023	706
KLHL17|ENSG00000187961.13	257	193	165	209	95	80	215	114	64
PLEKHN1|ENSG00000187583.10	128	86	96	85	42	42	54	38	23
PERM1|ENSG00000187642.9	33	28	24	16	12	15	13	17	7
RP11-54O7.17|ENSG00000272512.1	8	0	4	3	1	5	8	12	5
HES4|ENSG00000188290.10	205	150	132	133	67	53	108	88	30
ISG15|ENSG00000187608.8	13	7	11	13	3	5	11	3	1
RP11-54O7.10|ENSG00000231702.2	1	0	0	2	1	0	0	1	0
RP11-54O7.11|ENSG00000224969.1	4	5	3	2	4	2	3	4	3
AGRN|ENSG00000188157.13	3964	2202	2054	2221	827	892	1699	910	540
RP11-465B22.3|ENSG00000217801.9	74	87	90	79	55	52	70	59	43
RP11-54O7.18|ENSG00000273443.1	3	3	2	4	1	0	6	4	0
RNF223|ENSG00000237330.2	203	116	153	143	96	100	189	187	101
C1orf159|ENSG00000131591.17	348	229	200	200	98	102	215	95	65
LINC01342|ENSG00000223823.1	10	7	10	13	6	5	6	4	2
MIR200B|ENSG00000207730.2	3	1	0	0	1	0	1	0	0
MIR200A|ENSG00000207607.2	4	2	2	2	0	0	0	1	0
MIR429|ENSG00000198976.1	9	4	2	3	2	1	4	3	2
RP11-465B22.8|ENSG00000272141.1	62	37	39	32	14	6	21	14	7
TTLL10-AS1|ENSG00000205231.1	0	0	0	1	0	0	2	0	1
TTLL10|ENSG00000162571.13	2	1	2	2	0	2	5	1	1
TNFRSF18|ENSG00000186891.13	44	19	12	26	13	13	26	18	7
TNFRSF4|ENSG00000186827.10	1	0	0	0	0	0	0	0	0
SDF4|ENSG00000078808.16	4163	3351	3454	2254	1379	1555	2316	1754	1374
B3GALT6|ENSG00000176022.4	692	636	743	325	272	280	426	379	281
FAM132A|ENSG00000184163.3	9	4	1	2	2	0	5	3	0
RP5-902P8.12|ENSG00000260179.1	6	1	2	1	0	0	3	0	3
UBE2J2|ENSG00000160087.20	595	597	645	505	398	356	450	530	362
RP5-902P8.10|ENSG00000230415.1	17	8	12	7	3	2	6	3	1
SCNN1D|ENSG00000162572.19	47	33	36	34	7	11	35	14	4
ACAP3|ENSG00000131584.18	886	580	537	707	271	277	551	300	185
PUSL1|ENSG00000169972.11	229	127	180	212	112	92	154	125	71
CPSF3L|ENSG00000127054.18	1747	1423	1570	1289	817	790	1200	1036	682
RP5-890O3.9|ENSG00000240731.1	135	191	173	86	74	97	107	114	114
CPTP|ENSG00000224051.6	452	321	376	352	196	176	309	231	151
TAS1R3|ENSG00000169962.4	54	27	28	29	11	11	36	19	13
DVL1|ENSG00000107404.17	782	447	479	651	296	222	463	303	125
MXRA8|ENSG00000162576.16	77	64	67	45	18	23	43	24	22
AURKAIP1|ENSG00000175756.13	587	377	514	679	452	352	564	579	258
RP5-890O3.3|ENSG00000223663.2	2	1	0	2	0	3	1	0	1
CCNL2|ENSG00000221978.11	3160	3765	2826	2161	1427	1397	2355	1587	1321
RP4-758J18.2|ENSG00000224870.6	570	390	566	516	336	393	472	433	316
MRPL20|ENSG00000242485.5	555	446	641	553	484	443	516	631	436
RP4-758J18.13|ENSG00000272455.1	98	83	65	42	41	46	62	61	47
ANKRD65|ENSG00000235098.8	1	0	0	1	0	0	0	1	0
RP4-758J18.7|ENSG00000225905.1	0	1	0	0	0	0	0	0	0
RP4-758J18.10|ENSG00000225285.1	0	0	1	1	1	0	0	1	0
VWA1|ENSG00000179403.11	419	194	219	276	136	115	224	110	73
ATAD3C|ENSG00000215915.9	5	7	2	6	5	1	7	4	1
ATAD3B|ENSG00000160072.19	580	384	417	339	169	191	319	215	147
ATAD3A|ENSG00000197785.13	650	399	399	443	205	181	296	248	146
TMEM240|ENSG00000205090.8	6	0	0	1	1	0	4	0	1
SSU72|ENSG00000160075.11	999	868	1228	1131	1024	845	1101	1435	942
RP5-832C2.5|ENSG00000215014.4	1	3	6	4	0	2	0	4	1
AL645728.1|ENSG00000279244.1	0	1	1	0	0	0	0	0	1
C1orf233|ENSG00000228594.3	214	109	169	118	56	46	114	69	38
RP11-345P4.9|ENSG00000272106.1	68	40	72	43	39	31	49	55	41
MIB2|ENSG00000197530.12	299	203	181	218	89	72	165	80	48
MMP23B|ENSG00000189409.12	0	0	0	0	0	0	0	1	0
CDK11B|ENSG00000248333.8	439	623	566	420	460	414	411	569	483
RP11-345P4.10|ENSG00000272004.1	0	0	0	0	0	0	0	0	0
SLC35E2B|ENSG00000189339.11	1428	1100	1418	1148	745	778	1068	867	687
RP11-345P4.7|ENSG00000269737.1	21	25	17	11	11	10	15	8	9
RP11-345P4.6|ENSG00000269227.1	12	8	13	3	0	5	6	8	4
CDK11A|ENSG00000008128.22	52	32	27	31	11	19	31	17	8
RP1-283E3.8|ENSG00000268575.1	36	15	27	26	20	18	19	23	13
RP1-283E3.4|ENSG00000227775.3	144	130	171	169	103	121	156	106	91
SLC35E2|ENSG00000215790.6	53	29	37	48	33	29	50	31	23
NADK|ENSG00000008130.15	930	655	798	775	556	451	668	647	397
GNB1|ENSG00000078369.17	6238	4363	6387	7321	6360	5856	6653	9479	6588
RP1-140A9.1|ENSG00000231050.1	1	0	1	0	1	1	1	0	0
CALML6|ENSG00000169885.9	34	27	28	11	7	11	15	6	8
TMEM52|ENSG00000178821.12	8	7	6	11	5	3	8	5	5
CFAP74|ENSG00000142609.17	1	0	0	1	0	1	0	0	0
GABRD|ENSG00000187730.7	40	19	30	42	19	27	31	22	10
RP11-547D24.3|ENSG00000226969.1	1	0	0	0	0	0	0	0	0
PRKCZ|ENSG00000067606.15	294	263	297	287	188	214	282	243	210
RP5-892K4.1|ENSG00000271806.1	2	0	0	1	1	1	1	0	1
RP11-181G12.2|ENSG00000182873.5	43	37	37	19	15	14	18	11	7
FAAP20|ENSG00000162585.16	262	209	256	176	129	95	159	142	87
RP11-181G12.4|ENSG00000234396.3	0	0	0	0	0	0	0	0	0
SKI|ENSG00000157933.9	1325	1021	1223	764	589	530	775	745	498
MORN1|ENSG00000116151.13	114	91	118	95	58	54	63	60	35
RP4-713A8.1|ENSG00000272161.1	0	0	2	0	0	0	1	0	0
RP4-740C4.5|ENSG00000269896.2	122	113	140	158	115	112	164	182	122
RP4-740C4.7|ENSG00000272420.1	1	3	6	2	2	1	5	4	5
RER1|ENSG00000157916.18	1904	1714	1776	1173	886	958	1356	1168	1116
PEX10|ENSG00000157911.9	206	119	139	136	87	79	93	126	84
PLCH2|ENSG00000149527.17	0	0	0	1	0	0	1	0	0
TTC34|ENSG00000215912.11	0	0	0	0	0	0	0	0	0
RP11-740P5.3|ENSG00000231630.1	0	0	1	1	1	0	2	0	0
LINC00982|ENSG00000177133.10	4	2	0	3	3	0	0	2	0
PRDM16|ENSG00000142611.16	158	153	173	105	70	65	104	91	75
RP1-163G9.2|ENSG00000226286.1	0	0	0	0	0	0	0	2	0
RP11-193J6.1|ENSG00000279839.1	0	0	0	0	0	0	0	0	0
RP11-22L13.1|ENSG00000272235.1	0	0	1	0	1	0	0	0	1
ARHGEF16|ENSG00000130762.14	604	397	482	603	366	314	504	378	219
RP11-168F9.2|ENSG00000272088.1	1	2	7	7	4	2	8	8	5
MEGF6|ENSG00000162591.15	758	444	326	336	140	108	256	117	71
RP11-46F15.2|ENSG00000238260.1	6	1	6	3	2	2	4	2	1
TPRG1L|ENSG00000158109.14	435	319	466	566	468	428	500	673	403
WRAP73|ENSG00000116213.15	543	329	452	423	273	266	402	327	225
TP73|ENSG00000078900.14	12	6	4	9	2	5	8	4	3
RP5-1092A11.5|ENSG00000227589.1	0	0	0	0	0	0	0	0	0
TP73-AS1|ENSG00000227372.10	307	225	256	187	112	151	136	119	91
CCDC27|ENSG00000162592.8	1	1	0	1	0	0	1	0	0
SMIM1|ENSG00000235169.7	9	3	5	16	13	4	19	18	6
LRRC47|ENSG00000130764.9	1043	860	1078	1091	781	703	850	944	676
RN7SL574P|ENSG00000266075.2	4	4	4	0	1	1	1	1	1
RP1-286D6.5|ENSG00000272153.1	26	15	25	14	10	15	11	12	5
CEP104|ENSG00000116198.12	528	548	661	665	622	565	509	722	546
DFFB|ENSG00000169598.15	106	98	124	122	100	110	106	99	88
C1orf174|ENSG00000198912.10	301	277	326	337	290	305	336	425	326
LINC01134|ENSG00000236423.5	3	1	1	10	16	12	8	5	10
EEF1DP6|ENSG00000229280.1	0	0	0	0	0	0	0	0	0
AJAP1|ENSG00000196581.10	2	0	0	0	0	2	0	2	2
RP11-542C10.1|ENSG00000231510.1	0	0	0	0	0	0	0	0	0
MIR4417|ENSG00000264341.1	0	0	1	0	0	0	0	0	0
NPHP4|ENSG00000131697.17	236	176	195	197	122	115	155	137	104
AL356261.1|ENSG00000266687.1	0	1	0	0	0	0	0	0	0
KCNAB2|ENSG00000069424.14	69	46	65	50	30	24	37	20	18
CHD5|ENSG00000116254.17	22	9	13	5	4	5	17	8	6
RPL22|ENSG00000116251.9	1431	1661	2019	2225	2349	2105	2215	3267	2425
RP1-120G22.11|ENSG00000226944.1	1	0	0	4	1	1	3	0	0
RNF207|ENSG00000158286.12	59	54	47	54	26	37	47	29	26
ICMT|ENSG00000116237.15	4897	4708	5237	2766	2227	2437	3185	3139	2671
LINC00337|ENSG00000225077.2	7	12	8	6	4	5	7	6	4
GPR153|ENSG00000158292.6	173	88	114	105	54	61	127	98	73
ACOT7|ENSG00000097021.19	537	329	418	528	352	268	469	497	270
HES2|ENSG00000069812.11	40	31	50	31	18	23	53	32	34
ESPN|ENSG00000187017.14	1060	614	634	668	301	288	555	351	201
MIR4252|ENSG00000265392.1	0	0	0	0	1	0	0	0	0
RP1-202O8.2|ENSG00000231868.1	10	14	14	5	2	4	15	4	2
TNFRSF25|ENSG00000215788.9	163	88	117	89	57	58	130	61	53
PLEKHG5|ENSG00000171680.20	295	194	222	207	80	106	201	136	85
NOL9|ENSG00000162408.10	384	445	512	346	333	319	356	495	311
RNU6-731P|ENSG00000253022.1	0	0	0	0	0	0	1	0	0
RP11-58A11.2|ENSG00000229519.2	2	2	3	2	3	2	0	1	1
TAS1R1|ENSG00000173662.19	1	0	2	0	0	1	0	0	1
ZBTB48|ENSG00000204859.11	335	292	339	231	142	136	247	180	121
KLHL21|ENSG00000162413.16	598	352	500	473	284	258	349	268	192
PHF13|ENSG00000116273.5	748	791	1085	581	407	526	684	706	560
THAP3|ENSG00000041988.15	156	125	172	163	103	103	142	154	98
DNAJC11|ENSG00000007923.15	818	817	965	928	817	899	810	1158	810
RP11-312B8.1|ENSG00000237436.1	0	1	2	2	0	2	1	2	1
CAMTA1|ENSG00000171735.18	201	221	275	303	279	270	281	463	326
RP11-334N17.1|ENSG00000237365.1	0	0	0	0	0	0	0	0	0
CAMTA1-IT1|ENSG00000237402.1	0	1	0	0	2	0	0	0	0
RP4-549F15.1|ENSG00000225126.1	0	0	0	0	1	0	0	0	2
RP11-338N10.1|ENSG00000270171.1	1	0	0	1	0	1	0	0	4
RP11-338N10.2|ENSG00000270035.1	0	0	1	1	0	1	1	0	0
RP11-338N10.3|ENSG00000269978.1	0	0	1	0	2	0	2	1	2
VAMP3|ENSG00000049245.12	667	727	985	943	948	959	893	1454	1038
RP3-467L1.6|ENSG00000269925.1	11	9	10	1	4	6	7	9	4
PER3|ENSG00000049246.14	278	239	368	308	300	277	365	496	345
RP3-467L1.4|ENSG00000236266.1	1	3	0	2	1	0	2	0	0
UTS2|ENSG00000049247.13	0	0	0	0	0	0	0	0	0
TNFRSF9|ENSG00000049249.8	0	0	1	0	0	0	0	0	0
PARK7|ENSG00000116288.12	1182	1083	1318	1415	1139	972	1446	1792	1182
Y_RNA|ENSG00000200344.1	1	1	0	0	1	0	1	0	1
ERRFI1|ENSG00000116285.12	572	640	663	414	429	415	415	626	495
RP11-431K24.1|ENSG00000238290.1	1	2	2	1	1	0	0	0	1
CTA-215D11.4|ENSG00000232848.1	1	0	0	0	0	0	0	0	1
RP11-431K24.3|ENSG00000227634.2	0	0	0	1	0	0	0	0	0
SLC45A1|ENSG00000162426.14	4	4	4	0	2	1	4	3	1
RERE|ENSG00000142599.17	2243	2204	2752	2285	1777	1850	1945	2313	1669
RP5-1115A15.1|ENSG00000232912.5	1	0	0	1	1	0	0	0	0
SNORA77|ENSG00000221083.1	0	0	1	0	0	0	0	0	0
RP5-1115A15.2|ENSG00000270282.1	0	0	1	0	0	0	0	0	0
AL096855.1|ENSG00000280851.1	0	0	0	0	0	0	0	0	0
RPL7P11|ENSG00000234619.1	0	0	0	0	0	0	0	0	0
RPL7P7|ENSG00000224315.2	1	1	0	0	1	1	0	0	0
RP4-633I8.4|ENSG00000228423.2	0	0	0	0	0	0	0	0	0
ENO1|ENSG00000074800.13	10648	6983	10246	11698	7787	8684	11964	13007	8640
Metazoa_SRP|ENSG00000280816.1	10	11	14	4	3	6	7	6	6
MIR6728|ENSG00000274258.1	0	1	0	0	0	0	0	1	0
ENO1-IT1|ENSG00000236269.1	3	3	6	0	1	1	5	3	3
ENO1-AS1|ENSG00000230679.1	3	6	7	1	0	2	5	2	2
RNU6-304P|ENSG00000201725.1	0	0	0	0	0	0	0	0	0
HMGN2P17|ENSG00000238249.2	1	0	0	0	0	0	0	0	0
RP3-477M7.5|ENSG00000232208.2	8	6	5	5	5	5	6	4	2
RP3-477M7.6|ENSG00000232663.2	0	0	0	0	1	1	0	0	0
SLC2A7|ENSG00000197241.3	1	0	0	0	0	0	1	0	0
SLC2A5|ENSG00000142583.17	4	1	1	0	1	0	1	3	0
GPR157|ENSG00000180758.11	677	564	671	630	508	577	757	744	533
MIR34AHG|ENSG00000228526.4	206	167	176	131	105	126	233	139	113
RP3-510D11.2|ENSG00000234546.3	6	4	3	3	6	1	8	10	4
RP3-510D11.4|ENSG00000281937.1	2	1	3	1	2	2	1	4	1
H6PD|ENSG00000049239.12	1598	1121	1384	749	486	549	795	749	532
SPSB1|ENSG00000171621.13	59	62	58	55	47	54	83	91	67
RP13-392I16.1|ENSG00000235263.1	0	0	0	0	0	0	0	0	0
SLC25A33|ENSG00000171612.6	134	109	172	133	136	97	139	204	118
RP13-15M17.1|ENSG00000231181.1	12	8	8	5	1	1	4	4	6
TMEM201|ENSG00000188807.12	807	452	527	398	207	203	391	246	136
PIK3CD|ENSG00000171608.15	9	6	5	5	2	4	9	9	4
CLSTN1|ENSG00000171603.16	7886	6641	7350	4674	3118	3987	4568	4221	3629
MZT1P1|ENSG00000271264.1	18	30	39	35	49	32	24	61	36
AL357140.1|ENSG00000280113.1	0	0	0	0	0	0	0	0	0
CTNNBIP1|ENSG00000178585.14	420	266	417	501	434	362	444	546	325
LZIC|ENSG00000162441.11	312	401	484	399	451	447	301	574	383
RP11-84A14.4|ENSG00000228150.1	4	2	2	0	1	2	1	3	2
NMNAT1|ENSG00000173614.13	239	264	353	299	260	233	252	333	260
RN7SKP269|ENSG00000202415.1	2	0	1	4	1	2	4	1	1
RBP7|ENSG00000162444.11	0	0	1	0	0	2	0	1	0
UBE4B|ENSG00000130939.18	1002	1106	1359	1200	1062	1126	1148	1383	1009
PGAM1P11|ENSG00000233623.2	0	0	0	0	0	0	0	0	0
RNU6-828P|ENSG00000201746.1	0	0	0	0	0	1	0	0	0
KIF1B|ENSG00000054523.17	2063	2560	2878	2065	1903	1845	1679	2416	1691
RNU6-37P|ENSG00000199562.1	1	0	1	1	0	0	0	1	0
PGD|ENSG00000142657.20	3545	2792	3734	2490	2003	2169	2860	2768	2603
RP4-736L20.3|ENSG00000271989.1	1	0	0	0	0	1	0	0	1
APITD1-CORT|ENSG00000251503.8	1	0	3	1	1	1	1	1	3
APITD1|ENSG00000175279.21	17	11	20	12	20	11	15	33	16
CORT|ENSG00000241563.3	5	1	4	3	1	2	3	3	2
DFFA|ENSG00000160049.11	827	722	941	906	812	770	820	1114	775
PEX14|ENSG00000142655.12	519	442	434	291	198	209	342	256	212
RN7SL614P|ENSG00000243267.3	0	0	0	1	0	0	0	0	1
CASZ1|ENSG00000130940.14	833	672	771	592	415	433	484	591	407
RP4-734G22.3|ENSG00000272078.1	20	12	8	7	4	5	12	2	4
C1orf127|ENSG00000175262.14	2	3	1	11	6	9	17	9	4
CFL1P6|ENSG00000215785.2	0	0	0	0	0	0	0	0	0
TARDBP|ENSG00000120948.15	1969	2345	2610	2379	2297	2338	2545	3126	2547
MASP2|ENSG00000009724.16	36	43	39	26	19	12	36	14	16
RP4-635E18.8|ENSG00000271895.2	13	14	9	6	7	8	13	10	11
SRM|ENSG00000116649.9	930	428	668	732	449	456	559	565	332
EXOSC10|ENSG00000171824.13	1617	1732	1855	1649	1398	1504	1665	1830	1585
RP4-635E18.7|ENSG00000226849.1	10	6	4	3	2	1	5	2	4
Metazoa_SRP|ENSG00000281350.1	5	4	4	1	1	0	2	1	3
RP4-635E18.6|ENSG00000230337.1	2	2	5	8	6	3	4	2	2
MTOR|ENSG00000198793.12	2308	2054	2396	1939	1471	1606	1920	2139	1604
MTOR-AS1|ENSG00000225602.5	1	0	0	0	0	0	0	2	1
RNU6-537P|ENSG00000253086.1	0	1	0	0	0	0	0	0	0
ANGPTL7|ENSG00000171819.4	0	0	2	0	0	0	0	0	0
RNU6-291P|ENSG00000207451.1	0	0	0	0	0	1	0	0	0
RPL39P6|ENSG00000238173.1	0	0	0	0	0	0	0	0	0
UBIAD1|ENSG00000120942.13	803	643	839	436	326	418	474	505	393
UBE2V2P3|ENSG00000238199.1	48	41	61	62	72	60	45	107	66
PTCHD2|ENSG00000204624.7	98	58	60	73	47	42	50	18	19
RP1-69M21.2|ENSG00000235643.1	0	1	8	2	2	1	0	5	2
FBXO2|ENSG00000116661.9	61	21	36	68	26	30	59	61	28
FBXO44|ENSG00000132879.13	331	259	302	374	218	237	339	229	153
FBXO6|ENSG00000116663.10	141	81	114	169	104	105	161	176	101
MAD2L2|ENSG00000116670.14	647	381	578	613	360	364	516	471	370
DRAXIN|ENSG00000162490.6	31	28	32	23	15	22	17	14	16
AGTRAP|ENSG00000177674.15	409	177	322	251	120	162	234	164	112
C1orf167|ENSG00000215910.7	10	3	9	15	7	2	9	6	2
MTHFR|ENSG00000177000.10	525	416	536	489	347	368	388	418	263
CLCN6|ENSG00000011021.21	562	461	538	338	201	271	374	325	263
NPPA-AS1|ENSG00000242349.5	3	2	2	3	2	2	4	4	2
NPPA|ENSG00000175206.10	3	1	2	0	0	0	0	2	1
RP5-934G17.6|ENSG00000224904.1	80	29	38	72	39	20	68	42	25
RNU5E-1|ENSG00000199347.1	4	46	3	100	4	1	45	5	2
RNU5E-4P|ENSG00000201801.1	0	0	0	0	0	0	0	0	0
KIAA2013|ENSG00000116685.15	1271	810	972	711	428	522	734	589	453
PLOD1|ENSG00000083444.16	2218	1520	2126	1738	1020	1393	1938	1383	1191
MFN2|ENSG00000116688.16	2455	1840	2428	2395	1781	1801	2152	2485	1674
RP5-1077B9.5|ENSG00000270914.1	0	3	2	2	2	0	1	2	1
MIIP|ENSG00000116691.10	214	144	157	229	123	110	176	123	86
Y_RNA|ENSG00000202461.1	2	0	0	0	0	0	0	0	0
TNFRSF8|ENSG00000120949.14	1	0	0	0	0	0	0	1	0
TNFRSF1B|ENSG00000028137.16	0	0	0	0	0	1	0	0	0
VPS13D|ENSG00000048707.13	2078	2526	2579	2024	1661	1841	1853	2186	1572
SNORA59A|ENSG00000239149.1	4	2	2	0	0	0	2	2	0
RP5-888M10.2|ENSG00000229484.1	0	0	1	0	0	0	0	0	0
DHRS3|ENSG00000162496.8	23	17	18	24	27	17	24	27	18
RNU6ATAC18P|ENSG00000221340.1	0	0	0	0	0	0	0	0	0
RP11-474O21.5|ENSG00000272482.1	0	0	0	0	0	0	0	0	0
C1orf158|ENSG00000157330.9	0	0	0	0	0	0	0	0	1
HNRNPCL1|ENSG00000179172.8	6	41	22	15	23	22	9	29	30
HNRNPCL2|ENSG00000275774.2	0	0	0	0	0	0	0	0	0
PRAMEF17|ENSG00000204479.4	0	0	0	0	0	0	0	0	0
LRRC38|ENSG00000162494.5	0	1	0	0	0	0	0	0	1
BRWD1P1|ENSG00000215909.3	12	6	9	13	7	9	7	11	5
PDPN|ENSG00000162493.16	0	0	0	0	0	0	0	0	0
PRDM2|ENSG00000116731.22	847	1335	1458	1059	1012	1013	886	1224	982
RNU6-1265P|ENSG00000252151.1	1	0	0	0	0	0	0	0	0
RP11-344F13.1|ENSG00000231606.1	0	0	0	0	1	0	1	1	0
RP4-704D23.1|ENSG00000234593.2	3	4	0	0	1	1	4	3	1
KAZN|ENSG00000189337.15	266	239	306	304	287	205	270	318	234
TBCAP2|ENSG00000235829.1	0	0	0	0	0	0	0	0	0
TMEM51-AS1|ENSG00000175147.11	16	16	10	11	10	9	14	12	5
TMEM51|ENSG00000171729.13	317	306	367	187	166	174	264	227	194
C1orf195|ENSG00000204464.7	1	0	0	0	0	0	0	0	0
RP1-21O18.3|ENSG00000215720.4	1	0	3	3	0	2	2	3	3
RP5-903E17.2|ENSG00000278480.1	0	0	1	0	0	0	0	1	1
FHAD1|ENSG00000142621.19	5	3	6	6	2	5	6	6	7
RP3-467K16.7|ENSG00000236045.1	0	0	0	0	0	0	0	0	0
RP3-467K16.4|ENSG00000228140.1	1	1	1	2	0	0	0	1	0
EFHD2|ENSG00000142634.12	344	262	329	460	339	292	438	470	265
CTRC|ENSG00000162438.11	1	0	0	3	0	0	0	0	0
CELA2A|ENSG00000142615.7	0	0	0	0	0	1	0	2	0
CELA2B|ENSG00000215704.9	0	0	0	0	0	1	1	0	0
CASP9|ENSG00000132906.17	80	64	113	116	103	87	98	118	99
DNAJC16|ENSG00000116138.12	711	767	886	612	494	606	605	648	518
SCARNA21|ENSG00000251866.1	0	0	0	0	0	0	0	1	0
RP4-680D5.8|ENSG00000272510.1	1	0	0	0	0	0	0	0	0
AGMAT|ENSG00000116771.5	1	8	3	4	3	2	1	2	2
RP4-680D5.2|ENSG00000237301.1	1	2	0	3	1	5	6	0	0
CHCHD2P6|ENSG00000235084.3	702	379	614	882	507	475	757	642	383
DDI2|ENSG00000197312.11	1263	1516	1984	1914	2050	1919	1644	2627	1968
PLEKHM2|ENSG00000116786.11	913	605	756	691	348	422	603	530	313
RP11-288I21.1|ENSG00000237938.5	3	2	2	7	2	6	7	4	5
SLC25A34|ENSG00000162461.7	8	1	3	5	2	1	2	2	3
FBLIM1|ENSG00000162458.12	188	126	159	167	116	90	164	176	109
RPL12P14|ENSG00000224321.1	0	6	0	1	3	2	5	2	2
UQCRHL|ENSG00000233954.6	1097	1191	1577	2052	1889	1747	2024	2647	2091
RP11-169K16.8|ENSG00000178715.8	736	306	464	727	365	290	631	550	250
FLJ37453|ENSG00000179743.4	39	32	28	23	25	20	21	21	18
SPEN|ENSG00000065526.10	2413	3583	3824	2493	1972	2308	2381	3006	2291
ZBTB17|ENSG00000116809.11	568	383	436	486	297	220	435	369	208
RP11-5P18.1|ENSG00000234607.2	5	2	8	7	2	7	4	6	4
C1orf64|ENSG00000183888.4	292	244	298	100	81	61	100	130	72
HSPB7|ENSG00000173641.17	13	10	9	16	3	5	10	12	7
CLCNKA|ENSG00000186510.11	18	15	24	9	3	9	12	8	9
RP11-5P18.10|ENSG00000232456.1	0	0	0	0	1	0	0	0	0
CLCNKB|ENSG00000184908.17	0	0	0	0	0	0	0	1	1
FAM131C|ENSG00000185519.8	3	0	0	0	2	0	4	1	2
EPHA2|ENSG00000142627.12	568	390	358	86	62	80	164	124	92
RP11-276H7.2|ENSG00000227959.1	0	1	0	3	0	0	0	1	0
RP11-276H7.3|ENSG00000224621.1	1	0	0	2	0	0	0	0	0
ARHGEF19|ENSG00000142632.16	267	178	218	401	199	197	151	126	55
ANO7P1|ENSG00000237276.8	5	6	4	7	1	2	6	2	1
RSG1|ENSG00000132881.11	39	32	42	26	21	21	26	25	16
MT1XP1|ENSG00000233929.1	71	19	23	30	19	16	38	34	13
FBXO42|ENSG00000037637.10	562	531	664	566	461	484	554	679	502
SZRD1|ENSG00000055070.16	1740	1236	1720	1958	1573	1495	1713	1993	1338
RP11-430L17.1|ENSG00000226457.1	10	15	4	16	10	9	19	21	9
SPATA21|ENSG00000187144.11	0	0	0	0	2	0	1	0	0
NECAP2|ENSG00000157191.19	390	357	502	400	315	317	362	452	395
RP4-798A10.2|ENSG00000226029.1	8	9	8	19	10	8	13	25	11
CROCCP3|ENSG00000080947.14	48	28	32	26	24	17	22	25	13
RNU1-1|ENSG00000206652.1	0	0	0	0	0	0	0	0	0
RP4-798A10.7|ENSG00000261135.1	4	5	3	3	0	2	2	3	2
RP5-875O13.1|ENSG00000233421.4	0	0	1	0	0	0	0	0	0
NBPF1|ENSG00000219481.10	353	393	483	295	263	281	311	474	314
RP5-1182A14.5|ENSG00000271732.1	0	0	0	0	1	0	1	1	0
CROCCP2|ENSG00000215908.8	148	85	87	123	58	57	110	53	32
MST1P2|ENSG00000186301.8	10	14	10	11	0	3	14	9	5
EIF1AXP1|ENSG00000236698.1	1074	1474	1630	1264	1400	1050	928	1851	1137
RP1-163M9.7|ENSG00000279151.1	0	0	0	0	0	0	0	0	0
CROCC|ENSG00000058453.16	128	103	84	96	48	43	90	53	19
MST1L|ENSG00000186715.10	4	0	2	1	1	3	2	2	2
RNU1-2|ENSG00000207005.1	0	0	0	1	0	0	0	0	0
RP11-108M9.6|ENSG00000272426.1	0	0	3	2	2	0	3	1	1
MFAP2|ENSG00000117122.13	0	0	0	0	0	0	0	0	0
ATP13A2|ENSG00000159363.17	677	388	489	602	246	334	549	337	204
SDHB|ENSG00000117118.9	905	981	1071	1378	1239	1067	1344	1803	1402
PADI2|ENSG00000117115.12	3556	2731	4476	5490	4514	4610	3499	4677	3456
RP11-380J14.1|ENSG00000204362.6	0	0	0	1	1	1	0	0	0
PADI1|ENSG00000142623.9	8	4	2	7	10	6	2	4	4
PADI3|ENSG00000142619.4	2	2	3	15	11	10	18	18	8
PADI4|ENSG00000159339.13	1	0	2	1	1	1	0	0	1
AC004824.2|ENSG00000280226.1	0	0	0	0	0	0	0	0	0
PADI6|ENSG00000276747.1	4	1	1	0	2	3	5	0	3
RCC2|ENSG00000179051.13	3415	2608	4015	3761	3372	3202	4091	4845	3294
ARHGEF10L|ENSG00000074964.16	406	249	300	403	254	211	367	302	176
ACTL8|ENSG00000117148.7	0	2	5	1	2	1	5	4	1
IGSF21|ENSG00000117154.11	343	195	213	94	62	64	156	101	73
RP11-174G17.3|ENSG00000280222.1	2	2	0	1	1	0	0	1	1
RP11-174G17|ENSG00000230035.2	1	0	0	0	0	1	0	0	0
KLHDC7A|ENSG00000179023.8	220	209	261	118	88	100	127	86	79
DYNLL1P3|ENSG00000235282.3	91	40	162	157	136	115	110	151	119
PAX7|ENSG00000009709.11	0	0	2	0	1	0	1	1	1
TAS1R2|ENSG00000179002.5	0	0	0	0	0	0	0	0	0
RP13-279N23.2|ENSG00000255275.3	1	0	0	0	0	0	0	0	0
ALDH4A1|ENSG00000159423.16	3297	1923	3144	1827	1219	1232	1850	1811	1182
MIR1290|ENSG00000221662.1	0	0	0	0	0	0	0	0	0
IFFO2|ENSG00000169991.10	439	414	542	617	562	515	598	678	534
RP5-1126H10.2|ENSG00000272084.1	1	3	6	5	0	1	8	5	3
UBR4|ENSG00000127481.14	5601	4674	5230	4783	3349	3846	5087	5102	3868
RP1-43E13.2|ENSG00000230424.1	2	3	2	0	0	2	0	1	0
EMC1|ENSG00000127463.13	2764	2582	2843	1642	1256	1524	1767	1688	1519
MRTO4|ENSG00000053372.4	865	835	1107	851	780	791	771	1010	863
AKR7L|ENSG00000211454.13	19	12	29	14	10	3	17	22	16
AKR7A3|ENSG00000162482.4	19	6	8	9	5	3	7	11	4
RP4-657E11.10|ENSG00000270728.1	28	27	33	30	33	25	42	35	16
AKR7A2|ENSG00000053371.12	388	270	365	366	266	240	325	316	195
RNU6-1099P|ENSG00000200403.1	0	3	1	1	0	0	1	0	2
PQLC2|ENSG00000040487.12	740	419	501	376	200	232	348	257	211
CAPZB|ENSG00000077549.17	2327	1872	2636	2862	2466	2404	2925	3865	2682
RN7SL277P|ENSG00000240490.3	0	1	0	0	0	0	0	0	0
RNU4-28P|ENSG00000201609.1	0	0	0	0	0	0	1	0	0
RP5-1056L3.1|ENSG00000235185.1	0	1	0	0	0	0	0	0	0
MINOS1|ENSG00000173436.13	210	174	253	254	242	182	245	288	230
RP5-1056L3.3|ENSG00000226396.1	1702	1827	1795	2296	2029	1323	2556	3096	1539
NBL1|ENSG00000158747.13	97	58	86	120	62	62	145	104	63
HTR6|ENSG00000158748.3	4	1	4	3	4	1	0	1	0
TMCO4|ENSG00000162542.13	283	238	257	187	134	159	203	161	129
RNF186|ENSG00000178828.6	1	0	0	0	0	0	0	0	0
OTUD3|ENSG00000169914.5	242	271	273	279	227	282	249	376	290
PLA2G2E|ENSG00000188784.4	0	0	0	0	0	0	0	0	0
PLA2G2A|ENSG00000188257.10	479	422	500	501	443	495	225	284	235
PLA2G5|ENSG00000127472.10	20	14	19	14	6	5	2	6	2
PLA2G2F|ENSG00000158786.4	2	2	0	1	2	0	5	2	0
RP3-340N1.2|ENSG00000227066.1	0	0	0	0	0	0	0	0	1
UBXN10|ENSG00000162543.5	0	1	0	3	0	0	0	0	0
VWA5B1|ENSG00000158816.15	1	0	0	1	1	0	1	0	0
LINC01141|ENSG00000236963.6	1	0	0	0	0	0	0	0	0
CAMK2N1|ENSG00000162545.5	463	496	578	833	894	862	886	1487	952
MUL1|ENSG00000090432.6	892	707	910	586	356	451	630	463	387
CDA|ENSG00000158825.5	1	1	0	1	0	0	0	0	2
PINK1|ENSG00000158828.5	123	66	111	183	119	114	141	161	86
PINK1-AS|ENSG00000117242.7	178	91	131	79	49	69	127	101	89
DDOST|ENSG00000244038.9	6604	5147	5879	3671	2417	3036	5049	3630	3595
KIF17|ENSG00000117245.12	1	0	2	0	0	0	0	5	1
RP5-930J4.5|ENSG00000235432.1	0	0	0	0	0	0	0	0	0
SH2D5|ENSG00000189410.11	19	18	20	5	5	6	11	17	9
HP1BP3|ENSG00000127483.17	2570	3436	4086	2960	3283	3153	3118	4584	3550
EIF4G3|ENSG00000075151.20	1576	2650	2835	1615	1675	1683	1430	2105	1629
RNU7-200P|ENSG00000251914.1	0	0	0	0	0	0	0	1	0
MIR1256|ENSG00000221808.1	0	0	0	0	0	0	0	0	0
RPS15AP6|ENSG00000233072.1	2	1	3	0	1	1	0	3	0
RP11-487E1.2|ENSG00000236073.2	0	0	0	0	1	0	0	0	0
HSPE1P27|ENSG00000235112.1	0	1	0	0	0	0	0	0	0
ECE1|ENSG00000117298.14	5996	4502	5368	3715	2235	2967	3548	2822	2293
RP3-329E20.2|ENSG00000236936.1	2	0	0	0	0	1	2	0	0
RP5-1071N3.1|ENSG00000231105.1	0	0	1	1	0	1	3	1	1
PPP1R11P1|ENSG00000236216.5	51	58	113	83	110	92	79	113	82
RP11-293F5.8|ENSG00000228823.1	0	0	0	0	0	0	0	0	0
NBPF2P|ENSG00000227001.3	11	15	12	16	11	2	11	18	10
HS6ST1P1|ENSG00000187952.9	37	10	13	18	1	2	8	3	1
NBPF3|ENSG00000142794.18	234	225	295	277	221	229	205	301	238
ALPL|ENSG00000162551.13	21	16	26	21	10	16	25	14	23
RP11-63N8.3|ENSG00000233431.1	0	0	0	0	0	0	0	1	0
AL359815.1|ENSG00000221781.1	0	0	0	0	0	0	1	0	0
RAP1GAP|ENSG00000076864.19	790	642	701	1147	768	785	718	862	583
USP48|ENSG00000090686.15	1018	1352	1438	1040	1049	987	997	1355	1017
RP11-132G19.3|ENSG00000231978.2	0	0	0	0	0	1	0	0	0
LDLRAD2|ENSG00000187942.11	4	4	2	2	0	1	0	4	1
HSPG2|ENSG00000142798.17	697	333	345	468	152	183	180	134	72
RP11-26H16.1|ENSG00000232037.3	0	2	0	1	0	0	0	0	0
RP1-224A6.3|ENSG00000228397.2	0	0	0	0	0	0	0	0	0
LINC00339|ENSG00000218510.6	143	155	203	194	189	180	194	219	172
CDC42|ENSG00000070831.15	2188	3130	3690	2952	3446	3117	2827	4400	3663
CDC42-IT1|ENSG00000230068.2	1	1	0	0	3	0	2	0	0
RP1-224A6.8|ENSG00000271428.1	0	1	0	0	1	0	0	0	0
RP1-224A6.9|ENSG00000271840.1	1	0	1	3	0	1	1	0	1
WNT4|ENSG00000162552.14	46	31	37	21	21	12	19	20	19
RP11-415K20.1|ENSG00000234397.3	0	1	0	0	1	0	0	0	0
ZBTB40|ENSG00000184677.16	1088	1146	1401	1230	935	1005	926	937	769
ZBTB40-IT1|ENSG00000237200.1	3	2	5	0	2	0	2	2	3
EPHA8|ENSG00000070886.10	37	26	31	13	11	5	9	7	5
C1QA|ENSG00000173372.16	3	4	1	1	0	0	0	0	0
C1QC|ENSG00000159189.11	0	0	0	0	0	0	0	0	0
EPHB2|ENSG00000133216.16	324	239	241	174	121	122	158	151	126
C1orf234|ENSG00000227868.5	0	0	0	0	0	0	0	0	0
KDM1A|ENSG00000004487.15	2420	2600	3205	2313	2259	2161	2096	3079	2227
RP1-184J9.2|ENSG00000240553.1	1	0	1	0	0	0	0	0	0
MIR3115|ENSG00000263793.1	0	0	0	0	0	0	0	1	0
MIR4419A|ENSG00000266802.1	0	0	0	0	0	0	0	0	0
LUZP1|ENSG00000169641.13	614	892	968	635	582	585	463	718	572
RP5-979D14.1|ENSG00000229010.1	0	0	0	0	0	0	0	0	0
RNU6-514P|ENSG00000206935.1	0	1	0	0	0	0	0	0	0
HTR1D|ENSG00000179546.4	8	2	5	6	3	4	6	5	6
RP5-1057J7.1|ENSG00000215381.3	1	0	0	0	0	0	0	0	0
LINC01355|ENSG00000261326.2	184	150	114	94	73	69	154	112	81
HNRNPR|ENSG00000125944.18	2830	4135	4745	3404	3847	3492	2788	4502	3663
ZNF436|ENSG00000125945.14	562	729	855	670	650	641	585	881	640
ZNF436-AS1|ENSG00000249087.6	34	41	44	26	20	39	57	48	41
RP5-1057J7.7|ENSG00000271420.1	1	2	0	4	1	3	2	3	4
TCEA3|ENSG00000204219.9	60	63	56	187	200	182	393	523	411
RP4-654C18.1|ENSG00000232482.2	122	123	177	132	112	105	125	146	117
ASAP3|ENSG00000088280.18	375	326	409	440	318	309	344	406	262
E2F2|ENSG00000007968.6	564	480	656	432	316	357	339	389	294
RP1-150O5.3|ENSG00000235052.1	2	8	4	5	3	0	2	1	0
ID3|ENSG00000117318.8	287	161	224	53	30	26	33	37	24
RPL11|ENSG00000142676.12	4149	3898	5442	6070	5539	5720	5936	7884	6879
TCEB3|ENSG00000011007.12	1002	1457	1613	980	934	970	950	1441	1013
TCEB3-AS1|ENSG00000236810.5	14	13	23	24	15	18	26	34	29
PITHD1|ENSG00000057757.9	494	432	596	507	466	431	528	725	555
LYPLA2|ENSG00000011009.10	441	217	382	542	351	295	399	366	234
GALE|ENSG00000117308.14	517	410	455	442	290	252	573	513	369
HMGCL|ENSG00000117305.14	451	339	506	409	383	396	488	582	459
FUCA1|ENSG00000179163.11	610	633	604	325	265	308	422	438	370
CNR2|ENSG00000188822.7	1	0	2	0	0	0	0	0	3
BTBD6P1|ENSG00000229106.1	51	24	43	24	16	15	19	27	12
RP11-4M23.4|ENSG00000230228.2	0	0	0	0	0	0	0	1	0
PNRC2|ENSG00000189266.11	1080	1480	1679	1470	1621	1391	1318	1970	1610
SRSF10|ENSG00000188529.14	2678	3509	3613	2267	2488	2315	2230	3192	2591
RP11-4M23.7|ENSG00000215905.4	4	0	8	4	5	7	5	3	1
RP11-293P20.2|ENSG00000225315.2	0	1	1	0	0	0	0	0	0
MYOM3|ENSG00000142661.18	20	10	11	4	3	3	6	5	2
IL22RA1|ENSG00000142677.3	0	0	0	0	0	0	0	0	0
IFNLR1|ENSG00000185436.11	70	69	97	22	23	30	37	28	23
RP11-10N16.3|ENSG00000232298.2	0	0	0	0	0	0	0	0	0
GRHL3|ENSG00000158055.15	64	63	68	26	21	19	13	24	14
STPG1|ENSG00000001460.17	32	27	41	38	25	27	23	37	27
NIPAL3|ENSG00000001461.16	550	541	608	332	300	373	227	257	229
RCAN3|ENSG00000117602.11	325	281	393	327	316	311	293	403	314
RP4-594I10.3|ENSG00000264443.1	0	0	0	0	0	0	0	0	0
NCMAP|ENSG00000184454.6	9	10	8	2	11	12	10	12	4
SRRM1|ENSG00000133226.16	987	1854	1620	936	1020	992	1092	1582	1092
CLIC4|ENSG00000169504.14	2854	4403	4857	3096	3784	3406	2584	4580	3270
RNU6-1208P|ENSG00000238482.1	0	0	0	0	0	1	0	1	0
RUNX3|ENSG00000020633.18	6	0	4	3	1	1	2	3	3
RP11-84D1.1|ENSG00000229162.1	0	0	0	0	0	1	0	0	0
RP11-84D1.2|ENSG00000261025.1	1	0	0	0	0	0	0	0	0
SYF2|ENSG00000117614.9	300	560	575	496	740	588	445	840	706
RSRP1|ENSG00000117616.17	575	989	713	653	513	551	785	650	569
RP3-465N24.6|ENSG00000272432.1	0	0	0	1	0	1	1	0	0
RP3-465N24.5|ENSG00000261349.1	1	0	1	1	1	1	0	1	0
RHD|ENSG00000187010.18	0	1	0	0	0	2	0	2	1
SDHDP6|ENSG00000224183.1	0	0	0	0	0	0	0	0	0
RP11-335G20.7|ENSG00000259984.1	0	1	1	0	1	1	1	0	3
TMEM50A|ENSG00000183726.10	2593	2698	2891	1690	1510	1785	2259	2162	2068
RHCE|ENSG00000188672.16	16	13	14	5	7	7	8	9	6
RP3-469D22.1|ENSG00000238084.4	33	38	52	65	53	68	40	69	61
TMEM57|ENSG00000204178.9	1400	2377	2074	1001	968	1127	1174	1307	1177
LDLRAP1|ENSG00000157978.11	740	547	771	820	598	559	704	794	582
RP11-70P17.1|ENSG00000225643.1	0	2	2	1	2	0	2	4	2
MAN1C1|ENSG00000117643.14	83	67	88	101	102	115	231	210	159
RP1-187B23.1|ENSG00000233478.1	1	0	0	0	0	0	1	1	3
SEPN1|ENSG00000162430.16	1577	1023	1342	1064	599	728	1062	820	626
RP1-317E23.3|ENSG00000228172.5	12	7	15	4	2	4	4	1	8
MTFR1L|ENSG00000117640.17	498	368	506	456	348	340	456	429	365
AUNIP|ENSG00000127423.10	193	276	317	192	208	173	168	277	205
RP1-125I3.2|ENSG00000236528.1	0	0	0	0	1	0	0	0	0
PAQR7|ENSG00000182749.5	55	39	44	53	25	33	43	32	43
STMN1|ENSG00000117632.20	4101	6584	7928	4033	5175	4704	4071	7190	5471
SNRPFP2|ENSG00000229786.1	0	0	0	0	0	0	0	0	0
RP1-125I3.4|ENSG00000223624.1	2	0	0	0	0	0	0	0	0
PAFAH2|ENSG00000158006.13	314	362	494	535	528	550	470	590	505
EXTL1|ENSG00000158008.9	2	2	0	0	0	0	0	0	0
SLC30A2|ENSG00000158014.14	15	11	12	1	1	0	9	4	7
TRIM63|ENSG00000158022.6	1	2	5	2	3	1	2	2	3
AL391650.1|ENSG00000265320.1	0	0	0	0	0	0	0	0	0
PDIK1L|ENSG00000175087.9	366	640	623	377	442	362	396	614	435
FAM110D|ENSG00000197245.5	0	0	0	1	0	0	0	0	0
RP11-96L14.7|ENSG00000236782.6	1	0	0	0	1	0	0	1	0
ZNF593|ENSG00000142684.7	3	0	0	1	0	1	1	0	0
CNKSR1|ENSG00000142675.17	5	5	10	7	1	6	10	1	3
CATSPER4|ENSG00000188782.7	0	0	0	1	0	0	0	0	0
RP11-231P20.2|ENSG00000236155.6	0	0	0	0	0	0	0	0	0
RP11-231P20.6|ENSG00000278572.1	0	0	0	0	0	0	1	0	0
CEP85|ENSG00000130695.13	441	533	700	499	396	417	436	532	423
RP11-231P20.5|ENSG00000270733.1	1	1	2	0	0	1	0	1	1
SH3BGRL3|ENSG00000142669.13	262	114	269	383	297	296	315	446	310
UBXN11|ENSG00000158062.20	229	206	152	173	88	89	184	119	85
CD52|ENSG00000169442.8	0	1	0	1	0	0	0	0	0
AIM1L|ENSG00000176092.13	28	17	25	31	31	31	32	29	26
RP11-569G9.7|ENSG00000225854.2	0	1	0	1	0	0	1	1	0
ZNF683|ENSG00000176083.17	0	0	0	0	0	0	0	0	0
LIN28A|ENSG00000131914.10	1	0	0	0	0	0	1	3	0
DHDDS|ENSG00000117682.16	619	543	738	573	448	515	521	632	508
RP3-476K8.4|ENSG00000223583.1	1	0	1	3	1	1	1	0	0
RP3-476K8.3|ENSG00000225891.1	1	4	3	2	3	3	1	6	1
HMGN2|ENSG00000198830.10	1378	2353	2202	943	1149	1155	1113	1718	1456
RPS6KA1|ENSG00000117676.13	755	515	774	691	504	494	521	544	402
Y_RNA|ENSG00000252802.1	0	0	0	0	0	0	0	0	0
RP5-968P14.2|ENSG00000260063.1	19	33	34	6	6	6	2	3	3
ARID1A|ENSG00000117713.17	3030	2623	3417	2441	2011	2140	2210	2638	1989
PIGV|ENSG00000060642.10	459	388	526	333	251	357	353	303	300
RN7SL165P|ENSG00000241188.3	0	0	0	0	0	0	0	0	1
ZDHHC18|ENSG00000204160.11	755	590	772	489	379	406	560	467	352
SFN|ENSG00000175793.11	284	165	281	196	129	87	126	137	68
GPN2|ENSG00000142751.14	580	371	471	542	480	411	523	563	456
GPATCH3|ENSG00000198746.12	191	174	221	197	172	194	146	186	137
NUDC|ENSG00000090273.13	695	760	937	924	799	716	807	917	600
NR0B2|ENSG00000131910.4	11	6	8	11	13	7	9	9	5
KDF1|ENSG00000175707.8	450	201	379	383	234	224	322	313	205
RPL12P13|ENSG00000172746.6	0	2	2	3	2	1	1	2	1
RP11-344H11.5|ENSG00000224064.1	0	0	0	0	0	0	0	0	0
OSTCP2|ENSG00000225294.1	73	73	93	36	35	65	49	58	52
TRNP1|ENSG00000253368.3	23	15	38	22	26	30	20	39	16
FAM46B|ENSG00000158246.7	261	155	245	209	151	137	195	187	140
AL137860.1|ENSG00000280403.1	0	0	0	0	0	0	1	0	0
SLC9A1|ENSG00000090020.10	2404	1415	2025	1345	753	1134	1790	1300	1103
CHCHD3P3|ENSG00000214973.3	416	474	582	420	441	388	368	473	394
NPM1P39|ENSG00000225159.1	1130	1280	1681	1587	1612	1465	1420	2322	1768
RP11-40H20.4|ENSG00000224311.1	0	0	0	0	0	0	0	0	0
WDTC1|ENSG00000142784.15	860	468	825	963	617	638	847	995	627
Y_RNA|ENSG00000252098.1	0	0	0	0	0	0	0	0	1
RP11-4K3__A.3|ENSG00000243659.1	1	1	1	0	0	0	1	2	2
TMEM222|ENSG00000186501.14	760	410	573	425	253	263	572	392	313
RNU6-48P|ENSG00000206888.1	0	0	1	0	0	0	0	1	0
ACTG1P20|ENSG00000241547.1	4	4	4	2	2	1	3	0	2
SYTL1|ENSG00000142765.17	342	225	224	305	125	122	193	112	69
MAP3K6|ENSG00000142733.14	532	342	392	465	215	224	389	291	192
FCN3|ENSG00000142748.12	6	5	5	0	3	4	3	1	1
CD164L2|ENSG00000174950.10	0	1	0	0	0	0	0	0	0
GPR3|ENSG00000181773.6	26	6	17	2	5	1	4	4	2
WASF2|ENSG00000158195.10	1767	1339	1973	2183	1848	1748	1808	2450	1709
RP4-752I6.1|ENSG00000241169.1	0	0	0	0	0	0	0	0	0
RP1-159A19.4|ENSG00000237429.1	0	0	0	0	1	0	0	0	0
AHDC1|ENSG00000126705.13	434	285	301	330	179	156	329	206	157
FGR|ENSG00000000938.12	0	0	1	0	0	0	0	0	1
RP1-159A19.3|ENSG00000235912.1	129	219	256	209	278	228	197	343	218
IFI6|ENSG00000126709.14	73	48	47	25	20	23	68	53	23
RP11-288L9.4|ENSG00000225886.3	0	2	0	0	0	0	0	0	0
FAM76A|ENSG00000009780.15	132	188	211	117	101	109	112	148	108
RP3-426I6.2|ENSG00000231344.1	248	197	283	331	281	249	306	420	269
RPEP3|ENSG00000230833.1	3	3	0	6	8	8	3	6	7
STX12|ENSG00000117758.13	320	428	423	474	433	408	389	634	393
RP3-426I6.5|ENSG00000269971.1	1	0	0	1	0	0	0	0	0
AL020997.1|ENSG00000276889.1	0	0	0	0	0	0	0	0	0
RP3-426I6.6|ENSG00000270031.1	1	1	0	0	0	0	0	1	0
PPP1R8|ENSG00000117751.17	562	615	797	688	725	589	600	1015	729
SCARNA1|ENSG00000252947.1	0	2	0	7	0	0	1	0	0
THEMIS2|ENSG00000130775.15	5	3	3	2	2	0	4	0	1
RPA2|ENSG00000117748.9	544	545	657	472	486	433	582	754	600
SMPDL3B|ENSG00000130768.14	569	465	543	328	215	284	263	241	196
RP11-460I13.2|ENSG00000227050.1	1	0	2	0	1	1	1	0	0
XKR8|ENSG00000158156.7	68	29	51	44	25	27	35	14	16
EYA3|ENSG00000158161.15	307	321	427	355	309	328	324	425	318
RP11-460I13.6|ENSG00000238231.2	0	0	0	0	0	0	0	0	0
RN7SL559P|ENSG00000240750.3	0	1	1	0	0	0	0	2	0
SPCS2P4|ENSG00000228589.3	2666	3054	3239	1891	1430	1869	2230	2077	1892
RP5-1053E7.3|ENSG00000214812.3	290	267	325	269	197	193	229	244	202
PTAFR|ENSG00000169403.11	8	10	11	16	14	13	30	25	22
DNAJC8|ENSG00000126698.10	819	871	1009	941	940	898	759	1210	872
ATPIF1|ENSG00000130770.17	934	920	1023	978	895	755	874	1096	753
RP5-1092A3.4|ENSG00000270605.1	121	112	115	82	52	63	89	54	57
RP5-1092A3.5|ENSG00000271398.1	0	1	2	1	1	0	0	0	0
SESN2|ENSG00000130766.4	312	216	355	246	218	190	301	290	248
MED18|ENSG00000130772.13	180	160	189	203	166	167	180	247	185
PHACTR4|ENSG00000204138.12	956	1088	1360	1162	1155	1071	1008	1576	1087
Y_RNA|ENSG00000206779.1	0	0	0	0	0	0	1	0	0
RP1-308E4.1|ENSG00000229820.2	12	6	11	17	12	10	14	21	8
RNU6ATAC27P|ENSG00000221216.1	0	1	0	0	1	0	0	0	0
RCC1|ENSG00000180198.15	1326	1085	1528	1329	1113	1125	1320	1647	1211
SNHG3|ENSG00000242125.3	768	855	809	570	408	480	634	526	510
SNORA73B|ENSG00000200087.1	70	73	69	288	16	44	161	39	26
PRDX3P2|ENSG00000231468.2	102	136	141	140	133	119	128	168	113
RP4-669K10.8|ENSG00000279443.1	87	55	64	56	50	45	63	62	45
TRNAU1AP|ENSG00000180098.9	214	173	215	175	164	144	208	284	207
SNHG12|ENSG00000197989.13	401	455	359	255	159	187	254	160	177
SNORD99|ENSG00000221539.1	22	74	32	17	20	15	16	17	18
TAF12|ENSG00000120656.11	189	241	274	226	279	230	255	409	262
RAB42|ENSG00000188060.6	0	1	3	2	1	0	2	3	2
RP11-442N24__B.1|ENSG00000229388.1	10	4	3	2	9	7	4	4	1
GMEB1|ENSG00000162419.12	277	283	328	259	230	209	239	333	250
YTHDF2|ENSG00000198492.14	1931	1952	2370	1960	1861	1636	1760	2325	1872
OPRD1|ENSG00000116329.10	47	24	25	62	51	50	17	13	12
EPB41|ENSG00000159023.18	385	631	689	748	757	685	497	794	564
RP4-604A21.1|ENSG00000225616.2	329	124	132	252	118	130	369	217	156
TMEM200B|ENSG00000253304.1	2	1	0	0	0	1	0	0	0
RP11-242O24.3|ENSG00000225750.1	0	0	2	0	0	1	0	0	0
SRSF4|ENSG00000116350.16	1366	1467	1637	1270	1237	1234	1357	1605	1260
MECR|ENSG00000116353.15	196	164	234	166	113	132	168	198	133
RP11-467D18.2|ENSG00000237934.1	4	4	2	1	1	2	1	3	3
PTPRU|ENSG00000060656.19	118	79	88	81	45	48	62	59	35
MATN1|ENSG00000162510.5	0	1	2	1	0	0	1	0	0
MATN1-AS1|ENSG00000186056.9	19	10	12	7	6	5	14	12	3
LAPTM5|ENSG00000162511.7	0	0	0	1	0	0	2	3	0
RP5-1125N11.2|ENSG00000223382.4	2	1	3	5	4	4	3	4	0
SDC3|ENSG00000162512.15	666	557	696	850	546	659	528	461	362
PUM1|ENSG00000134644.15	1973	1900	2384	2033	1748	1825	1711	2249	1737
RP11-201O14.1|ENSG00000237329.2	0	0	0	0	0	0	0	0	1
RP11-201O14.2|ENSG00000232768.1	0	0	0	0	1	0	0	0	0
SEPW1P|ENSG00000215900.4	154	150	240	257	207	187	315	386	199
NKAIN1|ENSG00000084628.9	79	44	79	69	50	44	56	62	47
SNRNP40|ENSG00000060688.12	341	315	423	374	329	298	352	473	368
RP11-490K7.4|ENSG00000229447.2	20	9	16	12	15	10	24	13	20
ZCCHC17|ENSG00000121766.14	246	372	397	353	428	355	312	583	461
RP11-266K22.2|ENSG00000229044.1	0	0	0	0	0	0	1	0	0
FABP3|ENSG00000121769.7	8	6	4	12	10	17	19	10	11
SERINC2|ENSG00000168528.11	5485	2144	3180	2810	1334	1506	2410	1511	1123
RP11-439L8.2|ENSG00000215899.3	1	1	0	0	0	0	1	0	0
LINC01225|ENSG00000260386.5	7	7	4	0	0	0	4	1	1
LINC01226|ENSG00000223907.1	5	7	7	1	3	4	2	3	0
RP11-439L8.5|ENSG00000260636.1	0	0	1	0	0	0	0	1	1
RP11-73M7.1|ENSG00000229167.1	0	0	0	0	0	0	0	0	0
TINAGL1|ENSG00000142910.15	9	16	13	8	10	8	19	9	7
HCRTR1|ENSG00000121764.11	1	1	0	1	0	1	1	0	0
PEF1|ENSG00000162517.12	666	458	689	720	558	518	716	800	585
RP11-73M7.6|ENSG00000235790.7	2	0	1	2	0	0	1	5	0
RP11-73M7.9|ENSG00000264078.1	0	0	0	0	0	0	0	0	0
COL16A1|ENSG00000084636.17	36	30	28	22	16	8	25	10	11
ADGRB2|ENSG00000121753.12	222	125	168	206	73	70	91	44	32
MIR4254|ENSG00000266580.1	0	0	0	0	0	0	0	0	0
SPOCD1|ENSG00000134668.12	7	5	6	13	14	18	16	9	9
RP11-84A19.2|ENSG00000203620.2	0	0	1	1	0	2	2	1	0
RP11-84A19.4|ENSG00000269967.1	0	5	0	1	0	1	3	2	3
PTP4A2|ENSG00000184007.17	2223	2467	3218	3494	3923	3463	2839	4931	3615
AL136115.1|ENSG00000281319.1	1	1	0	0	0	0	0	0	0
RP4-534N18.2|ENSG00000228634.1	1	3	3	0	2	3	4	1	2
KHDRBS1|ENSG00000121774.17	3595	4458	4804	3721	3734	3354	3496	5033	3728
RP11-277A4.4|ENSG00000203325.3	2	1	0	1	0	0	1	1	0
TMEM39B|ENSG00000121775.17	301	171	219	152	96	117	194	137	106
MIR5585|ENSG00000266203.1	0	0	0	1	0	0	0	0	0
KPNA6|ENSG00000025800.13	1141	1184	1547	1385	1381	1334	1307	1956	1345
TXLNA|ENSG00000084652.15	1470	1560	1771	1554	1292	1266	1527	1580	1239
CCDC28B|ENSG00000160050.14	24	16	34	26	16	13	22	17	8
RP4-622L5.7|ENSG00000224066.1	2	3	2	0	0	0	0	0	0
IQCC|ENSG00000160051.11	139	167	211	94	101	114	110	127	124
DCDC2B|ENSG00000222046.2	5	1	2	1	0	1	3	1	0
TMEM234|ENSG00000160055.19	102	93	110	74	42	40	78	57	50
EIF3I|ENSG00000084623.11	1756	1188	1913	2294	1946	1832	2093	2676	2066
MTMR9LP|ENSG00000220785.7	247	177	219	158	92	105	140	104	71
FAM167B|ENSG00000183615.5	14	12	20	16	12	10	9	8	6
LCK|ENSG00000182866.16	0	0	0	0	0	0	0	0	1
HDAC1|ENSG00000116478.11	1177	1283	1394	1449	1336	1334	1651	1987	1602
MARCKSL1|ENSG00000175130.6	4172	2485	4668	4742	4153	3621	3648	4624	3353
RP4-811H24.9|ENSG00000233775.1	1	1	1	0	2	0	1	1	1
TSSK3|ENSG00000162526.6	9	5	8	1	7	3	7	3	2
FAM229A|ENSG00000225828.1	10	5	6	7	3	4	13	2	4
BSDC1|ENSG00000160058.18	1055	1153	1573	1596	1323	1506	1737	1865	1625
GAPDHP20|ENSG00000224333.1	1	0	1	0	1	0	0	0	1
RP11-395N6.4|ENSG00000270850.1	0	2	1	0	0	3	1	0	3
LRRC37A12P|ENSG00000229259.1	0	0	0	0	0	0	0	0	0
ZBTB8B|ENSG00000273274.1	1	0	1	1	0	0	0	0	0
ZBTB8A|ENSG00000160062.14	103	131	128	60	100	53	76	128	88
ZBTB8OS|ENSG00000176261.15	117	149	158	174	155	142	193	257	166
Y_RNA|ENSG00000200591.1	0	0	0	0	2	0	0	0	0
RBBP4|ENSG00000162521.18	2251	2573	2920	2477	2657	2292	2260	3347	2535
SYNC|ENSG00000162520.14	14	8	17	16	13	13	21	26	15
RP11-114B7.6|ENSG00000224409.1	0	0	0	0	0	0	0	0	0
KIAA1522|ENSG00000162522.10	3349	2128	3319	3610	2353	2455	3406	3329	2231
YARS|ENSG00000134684.10	1622	1438	2038	1376	1259	1321	1395	1872	1520
S100PBP|ENSG00000116497.17	412	484	555	419	419	397	420	586	482
FNDC5|ENSG00000160097.15	10	2	3	4	1	3	3	5	3
HPCA|ENSG00000121905.9	1	1	0	0	1	0	0	2	1
TMEM54|ENSG00000121900.18	537	243	377	414	239	228	533	396	235
RNF19B|ENSG00000116514.16	239	218	206	202	153	158	210	267	196
RP5-1174N9.2|ENSG00000278966.2	0	0	2	0	0	0	0	0	0
RP4-803A2.1|ENSG00000217644.5	1	2	1	0	0	0	1	1	1
RP4-803A2.2|ENSG00000239670.1	0	0	1	0	0	0	0	1	0
RP1-117O3.2|ENSG00000236065.2	2	1	0	0	2	0	1	1	0
AK2|ENSG00000004455.16	1037	1165	1398	1131	1150	1004	1156	1536	1226
Metazoa_SRP|ENSG00000276645.1	0	0	1	0	0	0	0	0	0
AZIN2|ENSG00000142920.16	17	7	9	16	9	8	13	12	7
RP11-131M11.2|ENSG00000278997.1	9	15	9	10	14	13	21	16	19
TRIM62|ENSG00000116525.13	275	163	296	348	232	263	397	379	274
RP11-131M11.3|ENSG00000279179.1	21	15	12	13	9	12	9	14	9
ZNF362|ENSG00000160094.14	539	419	586	385	313	256	313	346	236
RP11-415J8.7|ENSG00000270115.1	3	1	1	2	1	2	1	3	2
RP11-415J8.3|ENSG00000225313.5	37	26	27	16	13	9	22	17	21
PHC2|ENSG00000134686.16	1102	788	1164	1151	862	857	964	1196	795
AL513327.1|ENSG00000266239.2	3	1	3	2	1	1	3	1	1
RN7SKP16|ENSG00000222112.1	4	1	1	1	2	0	2	1	1
RP11-415J8.5|ENSG00000233246.1	0	3	1	5	0	0	0	0	0
ZSCAN20|ENSG00000121903.14	44	69	83	61	54	46	64	122	90
RP4-580O19.2|ENSG00000235907.2	59	46	48	24	27	24	34	56	40
CSMD2|ENSG00000121904.17	0	2	3	11	5	13	4	3	0
SMIM12|ENSG00000163866.8	665	504	704	513	403	435	525	588	483
GJB5|ENSG00000189280.3	1	2	6	2	2	1	1	1	2
GJB4|ENSG00000189433.5	1	0	0	0	1	0	0	2	0
GJB3|ENSG00000188910.7	1	0	0	2	0	0	0	0	3
GJA4|ENSG00000187513.8	1	0	0	0	1	0	0	1	0
RP5-997D16.2|ENSG00000230163.1	32	29	38	24	25	45	31	26	20
DLGAP3|ENSG00000116544.11	10	4	8	11	9	7	8	12	5
RP11-244H3.1|ENSG00000241014.1	8	5	17	4	5	8	7	4	3
ZMYM6|ENSG00000163867.16	130	239	172	133	134	117	144	187	130
ZMYM1|ENSG00000197056.9	376	602	497	338	362	334	368	478	366
EFCAB14P1|ENSG00000228348.1	36	36	69	50	43	54	37	76	52
SFPQ|ENSG00000116560.10	8278	13437	12424	7781	9138	8639	8394	12175	10440
Y_RNA|ENSG00000201868.1	0	0	0	0	0	0	0	0	0
ZMYM4|ENSG00000146463.11	931	1398	1488	1188	1279	1179	1064	1591	1136
RN7SL503P|ENSG00000240374.3	0	0	0	0	0	0	0	1	0
RPL5P4|ENSG00000229994.1	745	584	780	801	717	807	848	1162	1078
ZMYM4-AS1|ENSG00000227409.1	0	2	0	0	0	0	0	0	0
Metazoa_SRP|ENSG00000278702.1	0	1	0	0	0	0	0	0	0
KIAA0319L|ENSG00000142687.17	2789	2424	2783	2074	1616	1908	2037	1896	1606
RP4-728D4.3|ENSG00000236274.1	0	0	0	2	0	0	0	0	0
NCDN|ENSG00000020129.15	770	439	682	683	370	362	531	453	307
RP4-728D4.2|ENSG00000239636.1	0	1	0	0	1	0	1	1	0
TFAP2E|ENSG00000116819.6	2	1	5	3	2	2	3	3	4
PSMB2|ENSG00000126067.11	1668	1157	1871	1807	1594	1516	1727	2340	1780
C1orf216|ENSG00000142686.7	333	255	283	244	201	170	242	281	207
CLSPN|ENSG00000092853.13	471	878	760	348	373	377	358	600	449
RP11-435D7.3|ENSG00000232335.1	0	1	2	1	0	0	1	2	1
AGO4|ENSG00000134698.10	401	399	442	444	393	391	430	562	447
AGO1|ENSG00000092847.11	788	585	797	913	868	809	893	1306	823
RP4-789D17.4|ENSG00000271164.1	0	0	0	0	1	0	1	0	0
AGO3|ENSG00000126070.19	325	332	305	246	240	220	206	321	230
RP4-665N4.8|ENSG00000271554.1	2	0	0	0	1	0	1	1	0
RP4-665N4.4|ENSG00000232862.5	0	0	0	0	0	0	0	1	1
TEKT2|ENSG00000092850.11	0	1	0	0	2	0	3	1	0
ADPRHL2|ENSG00000116863.10	397	230	353	400	288	266	325	406	269
COL8A2|ENSG00000171812.11	1	1	0	0	0	0	0	0	0
TRAPPC3|ENSG00000054116.11	742	719	946	821	770	764	877	1089	842
MAP7D1|ENSG00000116871.15	690	514	605	698	498	417	620	605	411
THRAP3|ENSG00000054118.13	2507	4696	4741	2537	2981	2925	2593	4139	3297
UBE2V2P4|ENSG00000231849.1	0	0	1	1	2	0	1	1	1
SH3D21|ENSG00000214193.9	252	238	243	212	98	150	178	148	114
EVA1B|ENSG00000142694.6	45	19	19	17	8	4	15	8	5
RP11-268J15.5|ENSG00000116883.8	75	47	52	36	25	36	68	46	34
STK40|ENSG00000196182.10	466	290	455	474	339	298	463	421	301
LSM10|ENSG00000181817.5	293	161	252	262	225	201	283	293	210
OSCP1|ENSG00000116885.18	119	119	129	78	64	65	87	98	79
SNORA63|ENSG00000201448.1	0	0	0	0	0	0	0	0	0
MRPS15|ENSG00000116898.11	535	658	874	802	853	816	876	1267	965
CSF3R|ENSG00000119535.17	2	0	1	2	0	1	1	1	2
GRIK3|ENSG00000163873.9	1213	1123	1338	2055	1406	1586	948	895	757
MIR4255|ENSG00000264698.1	0	0	0	0	0	0	0	0	0
RPS29P6|ENSG00000230451.2	0	0	0	0	0	0	0	0	0
LINC01137|ENSG00000233621.1	68	44	48	30	47	32	44	52	23
ZC3H12A|ENSG00000163874.8	142	94	121	105	49	47	104	86	50
MEAF6|ENSG00000163875.15	397	475	604	504	585	538	405	721	477
MIR5581|ENSG00000263675.1	0	1	0	1	2	0	2	0	1
SNIP1|ENSG00000163877.9	286	344	386	304	322	309	304	367	323
FTH1P1|ENSG00000232273.1	1	0	0	1	0	0	1	2	1
RP3-423B22.5|ENSG00000237749.4	21	60	51	27	46	40	21	58	46
DNALI1|ENSG00000163879.10	2	4	0	5	3	0	2	2	4
GNL2|ENSG00000134697.12	869	1413	1425	966	1134	1047	948	1475	1180
RSPO1|ENSG00000169218.13	2	0	1	0	0	0	1	2	1
C1orf109|ENSG00000116922.14	362	348	462	398	369	354	331	513	424
CDCA8|ENSG00000134690.10	810	777	1049	775	730	709	869	1071	842
EPHA10|ENSG00000183317.16	98	98	94	98	53	56	75	62	41
ACTN4P2|ENSG00000214141.4	1	1	0	0	0	0	0	0	1
RP11-109P14.2|ENSG00000227416.2	9	8	7	1	8	5	8	12	5
MANEAL|ENSG00000185090.14	633	434	570	332	219	222	293	246	199
YRDC|ENSG00000196449.3	345	297	342	284	278	258	292	371	277
C1orf122|ENSG00000197982.13	258	118	215	237	154	142	188	188	109
MTF1|ENSG00000188786.9	364	358	466	393	378	357	314	469	357
RP11-109P14.8|ENSG00000235673.1	0	0	0	0	0	0	1	0	0
INPP5B|ENSG00000204084.12	171	131	157	126	101	99	127	177	142
SNORA63|ENSG00000252448.1	0	1	0	0	0	0	0	0	0
SF3A3|ENSG00000183431.11	657	830	843	745	747	719	766	1011	848
RNU6-510P|ENSG00000212541.1	1	0	1	1	0	0	0	0	0
FHL3|ENSG00000183386.9	21	7	17	30	22	12	24	32	25
UTP11L|ENSG00000183520.11	410	658	701	438	598	545	425	744	615
POU3F1|ENSG00000185668.6	27	21	42	13	14	16	22	14	13
RP5-884C9.2|ENSG00000224592.5	6	0	2	2	1	0	3	3	2
RP5-884C9.3|ENSG00000223589.2	0	0	0	0	0	0	0	0	0
MIR3659|ENSG00000265596.1	0	0	0	0	0	0	1	0	0
LINC01343|ENSG00000237290.1	1	1	0	0	0	0	0	0	2
RP11-329N22.2|ENSG00000275350.1	0	0	0	0	0	0	0	0	0
RP11-334L9.1|ENSG00000215895.4	2097	2267	2410	995	770	992	1064	1039	1048
RRAGC|ENSG00000116954.7	261	280	337	258	247	220	230	313	242
RP5-864K19.4|ENSG00000228436.2	3	2	5	4	1	2	2	2	2
MYCBP|ENSG00000214114.8	359	304	380	401	408	364	319	558	412
RP5-864K19.6|ENSG00000274944.4	0	0	0	0	0	0	0	0	0
GJA9|ENSG00000131233.9	0	0	1	1	0	0	0	0	0
RHBDL2|ENSG00000158315.10	1	0	0	4	2	0	0	2	1
AKIRIN1|ENSG00000174574.15	464	590	754	575	656	604	516	950	649
NDUFS5|ENSG00000168653.10	1210	929	1105	1188	972	977	1141	1325	1068
MACF1|ENSG00000127603.23	5241	6702	6753	4060	3524	3896	3928	4640	3639
RNU6-608P|ENSG00000206654.1	0	0	0	0	0	0	0	0	0
RNA5SP44|ENSG00000222378.1	0	0	0	0	0	0	0	0	0
RP11-416A14.1|ENSG00000270040.1	0	0	0	0	0	0	0	0	0
RP11-420K8.1|ENSG00000226438.1	0	0	0	0	0	0	0	0	0
HSPE1P8|ENSG00000217897.2	0	0	0	0	0	0	0	0	0
BMP8A|ENSG00000183682.7	10	7	5	3	3	3	7	2	0
OXCT2P1|ENSG00000237624.1	1	2	0	0	0	0	0	0	0
RP11-69E11.4|ENSG00000182109.7	71	51	33	27	19	14	49	40	24
PPIEL|ENSG00000243970.1	12	11	12	7	3	10	12	9	8
PABPC4|ENSG00000090621.13	2530	3299	3259	2241	2023	2197	2150	2687	2119
RP11-69E11.8|ENSG00000228060.1	12	14	23	7	7	1	2	3	3
SNORA55|ENSG00000201457.1	8	7	6	7	2	1	5	3	4
NT5C1A|ENSG00000116981.3	0	0	0	0	0	0	0	0	0
HPCAL4|ENSG00000116983.12	1	2	0	0	0	1	2	3	2
PPIE|ENSG00000084072.16	700	614	670	577	437	492	675	751	578
RP1-144F13.4|ENSG00000225333.6	39	68	73	42	64	46	29	75	46
BMP8B|ENSG00000116985.10	42	43	34	21	11	20	40	28	21
OXCT2|ENSG00000198754.5	1	3	2	2	0	0	1	1	0
RP1-118J21.25|ENSG00000261798.1	0	0	0	0	0	0	0	0	0
TRIT1|ENSG00000043514.15	328	471	486	317	288	319	344	402	330
MYCL|ENSG00000116990.10	182	179	215	121	126	138	184	178	161
RP1-118J21.5|ENSG00000236546.1	2	0	0	0	0	0	0	0	0
MFSD2A|ENSG00000168389.17	1393	787	918	421	229	302	593	457	409
RP3-342P20.2|ENSG00000228477.1	17	18	16	10	3	6	10	5	4
CAP1|ENSG00000131236.16	2646	2594	3368	3170	3164	3147	3296	4743	3805
PPT1|ENSG00000131238.16	5456	6250	5996	3674	3090	3614	4089	3985	3812
RP11-115D7.3|ENSG00000226745.2	293	191	314	317	216	211	251	293	178
RLF|ENSG00000117000.8	899	1555	1554	908	931	901	818	1176	932
RNU6-1237P|ENSG00000207508.1	1	0	0	0	0	0	0	0	0
TMCO2|ENSG00000188800.5	0	0	0	0	0	1	2	0	1
RP1-39G22.7|ENSG00000259943.1	117	156	123	107	105	107	115	122	85
ZMPSTE24|ENSG00000084073.8	3765	6008	5197	2335	2386	2841	2584	3085	2766
RP1-39G22.4|ENSG00000231296.1	0	3	5	2	3	3	1	1	0
COL9A2|ENSG00000049089.13	341	248	298	235	181	150	267	266	158
RP1-228H13.1|ENSG00000227311.3	0	1	0	3	1	2	0	0	1
SMAP2|ENSG00000084070.11	623	509	829	860	755	773	704	982	759
ZFP69B|ENSG00000187801.14	51	105	98	51	77	76	64	92	74
RP1-228H13.5|ENSG00000260920.2	48	82	72	80	85	67	60	115	80
RP11-656D10.7|ENSG00000279667.1	4	2	7	4	2	1	2	3	2
ZFP69|ENSG00000187815.9	39	70	78	52	75	62	55	102	77
RP11-656D10.3|ENSG00000238287.1	2	2	0	2	4	1	3	2	1
EXO5|ENSG00000164002.11	134	133	181	93	94	106	102	134	111
RP11-656D10.6|ENSG00000238186.1	9	5	7	1	3	4	4	2	3
ZNF684|ENSG00000117010.15	23	63	42	29	36	45	45	54	45
RIMS3|ENSG00000117016.9	80	70	87	146	113	106	158	169	130
RP4-739H11.3|ENSG00000237899.1	0	1	0	0	0	0	1	1	0
NFYC-AS1|ENSG00000272145.1	22	36	20	11	16	18	21	18	13
NFYC|ENSG00000066136.19	505	325	463	404	284	276	361	420	337
MIR30E|ENSG00000198974.2	0	0	0	0	0	0	0	0	0
MIR30C1|ENSG00000207962.1	0	0	0	0	0	1	1	0	0
KCNQ4|ENSG00000117013.14	74	28	37	52	28	27	28	31	25
RN7SL326P|ENSG00000264582.2	0	0	0	0	0	0	0	0	0
CITED4|ENSG00000179862.6	24	10	13	43	25	29	32	13	7
RP11-348A7.1|ENSG00000228940.1	33	24	31	31	19	21	38	48	19
CTPS1|ENSG00000171793.13	814	977	1024	754	659	664	831	915	746
SLFNL1-AS1|ENSG00000281207.1	30	29	20	20	15	9	18	16	10
SLFNL1|ENSG00000171790.15	14	8	11	6	7	6	17	7	6
SCMH1|ENSG00000010803.16	321	281	382	441	357	336	416	447	378
RPL23AP17|ENSG00000215893.3	0	1	0	0	0	0	0	0	0
RP11-399E6.1|ENSG00000235358.1	1	1	0	0	0	0	0	0	0
FOXO6|ENSG00000204060.5	158	84	88	160	79	82	126	107	61
RP11-399E6.4|ENSG00000229901.1	1	0	1	1	2	0	1	1	0
RNA5SP45|ENSG00000252563.1	0	0	0	1	0	0	0	0	0
EDN2|ENSG00000127129.9	54	44	36	40	28	21	29	26	26
HIVEP3|ENSG00000127124.13	211	163	247	210	182	146	146	177	130
RP11-486B10.3|ENSG00000230881.1	0	2	2	2	0	0	0	0	0
RP11-486B10.4|ENSG00000230638.4	71	42	45	28	29	21	31	22	17
GUCA2A|ENSG00000197273.3	0	0	0	0	0	0	0	1	0
FOXJ3|ENSG00000198815.8	1272	1326	1590	1404	1381	1308	1171	1776	1284
RP11-223A3.1|ENSG00000227527.2	0	2	1	1	0	0	2	2	1
RIMKLA|ENSG00000177181.14	93	103	116	131	93	123	121	137	95
RP11-157D18.2|ENSG00000235002.1	0	0	0	0	0	0	0	0	0
ZMYND12|ENSG00000066185.12	23	17	22	18	9	12	12	20	18
PPCS|ENSG00000127125.8	410	600	672	607	791	634	563	1006	760
CCDC30|ENSG00000186409.14	19	48	34	26	20	29	20	29	28
RP11-163G10.2|ENSG00000230116.1	0	0	1	0	1	0	0	0	0
TMSB4XP1|ENSG00000236876.3	10	13	21	18	18	11	8	33	13
RP11-163G10.4|ENSG00000236180.2	0	0	1	0	0	0	0	0	0
PPIH|ENSG00000171960.10	157	136	148	195	124	111	175	243	137
RP5-994D16.3|ENSG00000234917.2	2	2	5	3	2	3	1	3	1
YBX1|ENSG00000065978.17	2650	2765	3760	3209	3103	2915	2972	4819	3651
CLDN19|ENSG00000164007.10	0	1	0	0	0	0	0	1	0
P3H1|ENSG00000117385.15	304	265	291	171	99	146	156	144	101
C1orf50|ENSG00000164008.13	86	64	79	66	55	58	49	71	51
RP5-994D16.9|ENSG00000228452.1	24	17	24	13	21	19	19	23	14
RP5-994D16.11|ENSG00000274386.4	4	4	9	7	2	4	6	6	4
SVBP|ENSG00000177868.11	84	126	160	125	155	124	121	178	165
ERMAP|ENSG00000164010.13	460	607	539	219	189	209	204	192	195
RP11-342M1.3|ENSG00000228192.7	4	3	2	1	0	2	4	3	6
ZNF691|ENSG00000164011.17	124	131	166	136	107	122	123	158	111
RP11-342M1.7|ENSG00000233708.1	118	67	98	75	56	49	104	74	46
RP11-342M1.6|ENSG00000237090.1	27	31	29	30	29	36	21	28	26
ATP6V1E1P1|ENSG00000225099.1	288	457	449	440	504	487	364	687	532
SLC2A1|ENSG00000117394.19	4795	3212	3902	2327	1279	1729	2469	1950	1575
SLC2A1-AS1|ENSG00000227533.5	32	33	34	34	22	29	24	29	21
RNU6-880P|ENSG00000207256.1	0	0	0	1	0	0	0	1	0
FAM183A|ENSG00000186973.10	0	0	0	0	0	0	0	1	0
EBNA1BP2|ENSG00000117395.10	292	483	538	436	505	451	403	622	515
CFAP57|ENSG00000243710.7	3	2	2	3	2	2	0	2	1
TMEM125|ENSG00000179178.10	157	73	97	79	46	60	107	87	51
C1orf210|ENSG00000253313.5	96	89	90	107	95	113	124	163	109
TIE1|ENSG00000066056.13	0	0	1	0	0	0	2	0	0
MPL|ENSG00000117400.14	0	3	0	2	0	1	2	0	0
RP1-92O14.3|ENSG00000234694.1	7	5	10	13	8	10	16	13	6
CDC20|ENSG00000117399.13	1155	715	1113	952	647	673	973	1093	796
ELOVL1|ENSG00000066322.12	2207	1291	1851	1420	913	1207	1809	1367	1315
MED8|ENSG00000159479.16	303	257	291	399	327	315	338	423	285
RP1-92O14.6|ENSG00000229431.1	17	11	14	12	3	5	5	7	9
SZT2|ENSG00000198198.14	657	457	616	529	339	385	514	475	310
HYI|ENSG00000178922.16	49	39	42	30	25	36	43	42	34
HYI-AS1|ENSG00000229348.1	0	0	0	0	3	2	2	2	0
PTPRF|ENSG00000142949.16	21013	13848	15877	13715	7630	9464	12813	9460	7313
KDM4A|ENSG00000066135.12	1296	1300	1715	1536	1295	1409	1317	1596	1282
KDM4A-AS1|ENSG00000236200.5	28	21	27	11	7	14	14	9	12
ST3GAL3|ENSG00000126091.19	112	74	77	60	50	48	48	54	31
RP11-184I16.4|ENSG00000229444.1	1	0	0	1	0	0	0	0	0
RP11-184I16.3|ENSG00000233674.2	0	0	0	1	0	0	0	0	0
SHMT1P1|ENSG00000224751.2	86	60	94	65	54	53	78	86	70
ARTN|ENSG00000117407.16	9	11	5	11	8	7	3	2	1
RP11-7O11.3|ENSG00000237950.1	7	16	8	8	6	5	11	7	6
IPO13|ENSG00000117408.10	589	372	558	453	290	337	436	358	252
DPH2|ENSG00000132768.13	302	215	285	300	226	215	284	245	181
ATP6V0B|ENSG00000117410.13	1266	803	1000	763	473	551	906	594	474
B4GALT2|ENSG00000117411.16	466	237	372	393	217	210	317	321	217
CCDC24|ENSG00000159214.12	65	66	57	73	43	36	72	57	33
SLC6A9|ENSG00000196517.11	400	195	311	320	173	190	310	212	137
RP5-1198O20.4|ENSG00000230615.6	4	0	2	0	2	5	1	5	1
RP5-1198O20.5|ENSG00000227163.2	0	0	0	0	0	0	0	0	0
RP11-570P14.1|ENSG00000233514.1	633	935	1035	850	971	949	740	1307	1161
RP5-891H21.5|ENSG00000271329.1	0	0	1	0	0	0	1	0	0
DMAP1|ENSG00000178028.13	642	615	579	433	280	325	407	399	318
ERI3|ENSG00000117419.14	530	367	477	559	459	381	448	535	373
ERI3-IT1|ENSG00000233602.1	0	1	0	3	0	1	0	0	1
RNF220|ENSG00000187147.17	749	462	656	773	502	549	662	675	507
TMEM53|ENSG00000126106.13	62	40	48	40	23	41	44	38	19
C1orf228|ENSG00000198520.10	7	8	10	4	4	4	6	2	4
RNU5F-1|ENSG00000199377.1	0	0	0	0	0	0	0	0	0
RNU5D-1|ENSG00000200169.1	0	10	0	6	0	0	5	1	0
KIF2C|ENSG00000142945.12	893	970	1192	778	690	818	895	1154	876
RP11-269F19.2|ENSG00000225721.5	2	3	6	2	2	2	1	2	2
RPS8|ENSG00000142937.11	3194	2769	3338	3205	2721	2485	3407	4143	2743
SNORD46|ENSG00000200913.1	9	11	8	7	2	3	12	6	7
SNORD38A|ENSG00000202031.1	4	1	4	3	2	0	1	1	0
RPS15AP11|ENSG00000234093.3	47	51	80	56	102	57	38	146	67
BEST4|ENSG00000142959.4	0	0	1	0	0	0	1	0	1
PLK3|ENSG00000173846.12	76	35	44	20	11	9	18	18	13
TCTEX1D4|ENSG00000188396.3	1	0	0	0	0	0	0	0	0
BTBD19|ENSG00000222009.8	3	3	2	0	1	1	1	2	1
PTCH2|ENSG00000117425.13	11	2	4	3	3	8	11	4	5
RP5-882O7.1|ENSG00000226499.1	1	0	2	0	0	0	0	0	0
EIF2B3|ENSG00000070785.16	328	279	417	298	358	313	324	465	352
CCNB1IP1P1|ENSG00000229815.1	41	42	47	24	30	23	37	41	56
RP5-882O7.4|ENSG00000232369.1	0	2	0	0	0	0	0	0	0
MRPS17P1|ENSG00000268949.1	0	1	1	1	0	0	0	0	0
HECTD3|ENSG00000126107.14	503	359	436	563	361	389	439	467	336
UROD|ENSG00000126088.12	369	265	342	337	254	249	334	302	214
ZSWIM5|ENSG00000162415.6	42	23	33	30	15	23	22	23	19
OSTCP5|ENSG00000234315.1	148	105	146	83	75	85	108	110	84
LINC01144|ENSG00000281912.1	9	8	11	7	3	4	8	2	7
HPDL|ENSG00000186603.5	33	22	22	21	15	15	22	11	13
MUTYH|ENSG00000132781.17	277	198	250	186	104	107	190	135	96
TOE1|ENSG00000132773.11	314	216	336	151	125	138	151	189	174
TESK2|ENSG00000070759.16	189	191	237	187	166	152	93	89	86
RP11-291L19.1|ENSG00000236872.1	1	3	0	0	1	0	1	1	0
CCDC163P|ENSG00000280670.2	15	16	24	22	22	31	23	22	25
MMACHC|ENSG00000132763.14	118	139	211	182	163	154	138	190	135
PRDX1|ENSG00000117450.13	2809	2529	3586	2767	2658	2503	2596	3860	2888
AKR1A1|ENSG00000117448.13	1361	845	1179	1063	778	715	1071	1139	793
AL355480.3|ENSG00000281133.1	0	0	1	0	0	0	0	1	0
AL355480.1|ENSG00000280836.1	1	3	2	3	2	1	2	1	2
NASP|ENSG00000132780.16	3440	5117	5025	2699	2823	2710	2932	3962	3357
AL355480.2|ENSG00000281112.1	0	0	0	0	0	0	0	0	0
CCDC17|ENSG00000159588.14	31	27	31	24	11	14	31	18	15
GPBP1L1|ENSG00000159592.10	1978	2597	2883	2553	2680	2650	2780	3606	2899
RPS15AP10|ENSG00000225447.1	2	8	5	3	1	2	0	3	4
RP11-767N6.2|ENSG00000234329.1	11	15	9	8	11	17	16	12	11
TMEM69|ENSG00000159596.6	480	535	718	665	630	616	650	733	692
IPP|ENSG00000197429.10	294	341	378	241	262	255	210	322	231
RP11-767N6.7|ENSG00000230896.1	25	29	23	33	25	20	31	31	28
RP11-630I5.1|ENSG00000236111.5	1	0	1	0	1	0	0	0	0
MAST2|ENSG00000086015.20	1977	1467	1669	1454	966	971	1306	1252	916
TMA16P2|ENSG00000232467.2	54	60	80	57	70	60	35	82	66
PIK3R3|ENSG00000117461.14	2341	2476	3285	3132	2956	2800	3022	3780	2958
RP4-533D7.4|ENSG00000226957.1	2	2	1	0	1	2	1	1	1
RP4-533D7.3|ENSG00000233114.2	0	1	1	0	1	0	0	1	0
RP4-533D7.5|ENSG00000227857.2	8	12	18	5	7	4	8	10	2
TSPAN1|ENSG00000117472.9	3492	2518	3007	1533	1097	1408	2079	1708	1677
POMGNT1|ENSG00000085998.13	1161	872	996	772	537	610	854	629	579
LURAP1|ENSG00000171357.5	0	2	1	0	1	0	1	0	0
RAD54L|ENSG00000085999.11	209	200	265	173	110	130	152	187	144
LRRC41|ENSG00000132128.16	1719	1270	1636	1519	1029	1102	1531	1336	967
UQCRH|ENSG00000173660.11	616	657	726	849	800	680	864	1121	786
NSUN4|ENSG00000117481.10	566	482	635	490	480	469	458	657	446
RP4-603I14.3|ENSG00000225779.1	0	0	0	0	0	0	0	1	0
FAAH|ENSG00000117480.15	998	665	748	506	310	297	499	296	218
FAAHP1|ENSG00000232022.7	2	9	6	4	5	0	14	4	6
AL137797.1|ENSG00000273854.1	0	0	0	0	0	0	0	0	0
LINC01398|ENSG00000224863.2	3	1	0	0	0	0	0	2	0
DMBX1|ENSG00000197587.10	6	6	2	9	2	5	8	2	4
MKNK1-AS1|ENSG00000269956.1	3	6	5	3	1	0	5	6	2
MKNK1|ENSG00000079277.19	616	567	615	462	357	376	577	565	468
MOB3C|ENSG00000142961.14	158	137	200	153	121	134	171	185	157
ATPAF1|ENSG00000123472.12	543	537	685	657	665	617	625	898	664
NENFP1|ENSG00000233647.2	0	2	0	0	0	0	0	0	1
TEX38|ENSG00000186118.8	2	2	1	0	1	1	0	1	1
EFCAB14-AS1|ENSG00000228237.5	2	2	0	3	0	0	1	1	2
EFCAB14|ENSG00000159658.10	1561	2204	2522	1531	1712	1751	1716	2570	2074
RP11-8J9.5|ENSG00000236476.2	3	6	2	5	4	6	3	6	5
CYP4B1|ENSG00000142973.12	362	240	305	145	146	115	228	212	146
CYP4Z2P|ENSG00000154198.14	105	125	102	59	50	54	46	38	34
RP11-346M5.1|ENSG00000238145.2	1	2	2	0	0	0	0	2	1
CYP4A11|ENSG00000187048.12	0	0	0	0	1	0	0	1	0
CYP4A26P|ENSG00000259832.1	0	1	0	0	0	0	0	0	0
CYP4X1|ENSG00000186377.7	69	89	58	36	31	43	42	31	30
CYP4Z1|ENSG00000186160.4	18	19	12	8	5	9	12	6	9
RP11-184J23.2|ENSG00000225154.2	1	3	2	0	0	0	0	0	0
CYP4A22-AS1|ENSG00000225506.2	6	8	6	3	3	2	5	8	2
CYP4A22|ENSG00000162365.11	0	0	0	0	1	1	1	0	0
LINC00853|ENSG00000224805.2	2	5	7	1	1	2	2	6	2
PDZK1IP1|ENSG00000162366.7	0	0	0	0	0	0	0	0	0
TAL1|ENSG00000162367.11	0	0	1	0	0	0	0	2	0
STIL|ENSG00000123473.15	707	932	1045	608	589	589	607	946	710
CMPK1|ENSG00000162368.13	1704	2330	2669	2412	2746	2296	2066	3862	2543
LINC01389|ENSG00000225762.1	6	4	6	0	0	1	2	1	0
FOXE3|ENSG00000186790.5	4	0	0	0	1	1	1	1	0
FOXD2-AS1|ENSG00000237424.1	26	17	23	16	10	10	36	18	15
FOXD2|ENSG00000186564.5	26	22	19	12	4	7	24	22	18
ATP6V0E1P4|ENSG00000227883.1	3	1	2	0	0	0	1	1	0
TRABD2B|ENSG00000269113.3	4	2	8	0	1	2	2	3	1
RP11-330M19.1|ENSG00000225028.1	6	7	5	6	6	4	20	8	9
CYP46A4P|ENSG00000237180.1	0	1	1	0	0	0	0	0	0
SKINTL|ENSG00000242267.6	1	0	0	0	0	0	0	0	1
AL356289.1|ENSG00000279096.1	0	0	0	0	0	0	0	1	0
RP5-1024N4.2|ENSG00000223720.2	0	0	0	0	0	0	0	1	0
SLC5A9|ENSG00000117834.12	8	5	6	1	5	0	6	5	4
RP5-1024N4.4|ENSG00000272491.1	0	1	2	0	3	0	0	1	0
RP5-1024N4.5|ENSG00000279214.1	0	0	0	0	0	0	0	0	0
SPATA6|ENSG00000132122.11	50	61	66	61	72	55	37	92	63
PPP1R8P1|ENSG00000224986.2	125	138	183	161	130	143	126	193	154
RP11-329A14.1|ENSG00000235105.1	86	74	114	152	127	125	121	162	133
AGBL4|ENSG00000186094.16	4	4	2	3	1	1	5	4	3
BEND5|ENSG00000162373.12	5	5	8	7	13	7	12	12	8
ZNF859P|ENSG00000215887.5	1	0	3	2	1	1	1	3	0
RP11-93G23.2|ENSG00000279324.1	0	0	1	0	0	0	0	0	0
ELAVL4|ENSG00000162374.16	0	0	1	0	0	0	0	0	0
RP11-183G22.1|ENSG00000234080.3	3	0	0	1	0	0	0	0	0
HMGB1P45|ENSG00000229316.1	0	0	0	0	0	0	0	0	1
FCF1P6|ENSG00000225671.2	82	99	146	94	99	91	56	129	103
DMRTA2|ENSG00000142700.11	0	0	0	1	0	0	0	0	0
FAF1|ENSG00000185104.19	839	1104	1070	983	922	846	838	1271	968
RP5-850O15.3|ENSG00000225767.1	1	1	0	0	0	1	0	1	0
RNU6-1026P|ENSG00000207194.1	0	0	0	1	1	0	0	0	0
PHBP12|ENSG00000230585.2	4	4	2	3	2	3	1	1	2
MRPS6P2|ENSG00000237130.1	8	3	13	16	10	7	6	11	5
CDKN2C|ENSG00000123080.10	268	340	391	240	287	253	306	339	266
CFL1P2|ENSG00000213478.2	1363	1513	2394	2322	2012	2097	2147	3004	2289
AL162430.1|ENSG00000239101.1	0	0	0	0	0	0	0	0	1
LINC01562|ENSG00000203356.2	7	2	5	4	4	1	3	3	2
RNF11|ENSG00000123091.4	1028	1192	1594	1652	2027	1546	1471	2882	1741
RP11-296A18.5|ENSG00000233406.5	3	0	2	2	1	2	4	2	3
RP11-296A18.6|ENSG00000236434.2	1	2	1	1	0	0	0	2	1
TTC39A|ENSG00000085831.15	2745	2439	3184	2931	2376	2590	2392	2391	2073
TTC39A-AS1|ENSG00000261664.5	35	23	31	34	21	24	15	19	16
EPS15|ENSG00000085832.16	532	713	843	677	801	663	674	1071	816
RP11-275F13.3|ENSG00000232027.2	72	18	38	76	38	20	36	37	10
RNU6-877P|ENSG00000206595.1	0	0	0	0	0	0	0	0	0
RP11-253A20.1|ENSG00000238140.1	1	0	1	0	3	0	0	0	0
RP11-191G24.1|ENSG00000227070.1	8	17	17	6	7	19	9	14	14
RNU6-1281P|ENSG00000252032.1	0	0	0	0	0	0	1	1	0
CALR4P|ENSG00000227742.1	12	15	14	5	8	14	12	17	12
OSBPL9|ENSG00000117859.18	1166	1509	1703	1307	1459	1421	1350	1875	1675
GAPDHP51|ENSG00000236973.2	0	0	0	0	0	0	0	0	0
NRD1|ENSG00000078618.19	2420	3033	3285	2351	2136	2200	2446	3193	2472
RP4-657D16.3|ENSG00000266993.3	13	12	15	3	9	5	8	10	7
RP4-657D16.6|ENSG00000272175.1	0	3	0	0	0	0	0	0	3
TSEN15P2|ENSG00000230604.2	0	0	0	0	0	0	0	0	0
RAB3B|ENSG00000169213.6	56	66	87	84	60	64	74	99	108
RNA5SP48|ENSG00000200839.1	0	0	0	0	1	0	0	0	0
TXNDC12|ENSG00000117862.11	1503	1672	1756	848	828	928	1256	1284	1245
KTI12|ENSG00000198841.3	118	114	137	124	120	86	135	166	110
RP11-91A18.4|ENSG00000223390.1	0	0	0	0	0	0	0	0	0
TXNDC12-AS1|ENSG00000228369.2	1	0	1	0	0	0	0	1	0
BTF3L4|ENSG00000134717.17	802	1131	1306	1048	1268	1112	914	1521	1213
ZFYVE9|ENSG00000157077.14	291	363	378	253	212	217	209	303	207
RP4-800M22.1|ENSG00000228407.2	48	65	82	53	59	43	37	76	37
RP4-800M22.2|ENSG00000223429.1	156	122	181	149	127	95	115	179	113
PDCL3P6|ENSG00000224255.2	1	1	3	1	7	3	0	4	2
ANAPC10P1|ENSG00000213735.2	27	32	49	45	45	27	43	48	58
CC2D1B|ENSG00000154222.14	562	426	538	331	263	276	413	392	271
RP11-155O18.6|ENSG00000272100.1	0	1	0	0	0	0	4	1	3
PLA2G12AP1|ENSG00000224680.4	162	126	168	108	91	80	94	110	62
ORC1|ENSG00000085840.12	425	441	498	301	262	284	296	346	323
PRPF38A|ENSG00000134748.12	619	829	963	707	831	753	705	1033	874
ZCCHC11|ENSG00000134744.13	507	801	706	538	500	586	582	717	618
EEF1GP7|ENSG00000236290.1	0	0	0	0	0	1	0	0	0
FAM159A|ENSG00000182183.14	0	0	0	0	0	0	0	0	0
COA7|ENSG00000162377.5	526	570	720	645	666	609	521	757	579
NDUFS5P3|ENSG00000233664.1	0	0	0	0	1	0	1	0	0
ZYG11B|ENSG00000162378.12	351	523	578	459	579	464	345	715	446
RPS13P2|ENSG00000228929.1	2355	1581	2299	2734	2166	1939	2594	3107	2119
RNU6-969P|ENSG00000206627.1	0	0	1	0	0	0	0	0	0
ZYG11A|ENSG00000203995.9	65	76	79	43	40	46	26	38	26
RP4-631H13.2|ENSG00000242391.2	1	0	0	0	0	0	0	0	1
ECHDC2|ENSG00000121310.16	158	135	126	123	84	106	163	147	102
RP4-631H13.6|ENSG00000230953.2	1	5	4	2	5	5	2	7	0
RP4-631H13.4|ENSG00000231866.2	0	0	0	0	0	0	0	0	0
SCP2|ENSG00000116171.16	803	878	1212	1033	1222	1170	952	1572	1244
RP11-334A14.2|ENSG00000236360.2	0	1	0	0	0	0	0	0	0
AL445183.1|ENSG00000279054.1	0	2	0	0	0	0	0	0	0
PODN|ENSG00000174348.13	0	0	1	0	0	0	0	0	0
SLC1A7|ENSG00000162383.11	0	0	0	0	0	0	0	0	0
CPT2|ENSG00000157184.5	324	359	393	317	272	259	243	320	284
RP5-1024G6.2|ENSG00000236723.2	0	0	4	2	1	2	3	2	2
C1orf123|ENSG00000162384.13	213	181	219	185	136	127	181	184	150
RP5-1024G6.7|ENSG00000259818.1	1	2	3	0	0	1	1	3	1
MAGOH|ENSG00000162385.10	192	181	220	161	169	144	175	220	198
RP5-1024G6.5|ENSG00000226754.1	4	5	9	5	4	4	1	9	5
LRP8|ENSG00000157193.14	1656	1618	1422	582	417	519	754	809	642
RP4-784A16.2|ENSG00000228838.1	1	0	0	1	0	0	1	0	0
RP4-784A16.3|ENSG00000225030.1	2	0	0	0	0	0	0	0	0
RP4-784A16.4|ENSG00000232762.1	1	0	1	0	0	0	0	0	0
RP4-784A16.5|ENSG00000225675.2	1	1	0	0	1	0	0	1	0
SLC25A3P1|ENSG00000236253.7	0	0	0	0	0	0	0	0	0
DMRTB1|ENSG00000143006.7	0	0	0	0	0	0	0	0	0
GLIS1|ENSG00000174332.5	3	1	0	1	0	0	3	2	0
NDC1|ENSG00000058804.11	1647	2384	2214	1121	991	1241	1057	1345	1162
SNORA58|ENSG00000201003.1	0	1	0	0	0	0	1	0	0
RP4-654H19.2|ENSG00000229687.2	0	0	1	0	0	0	0	0	0
YIPF1|ENSG00000058799.13	1032	1057	1097	721	622	694	713	750	703
DIO1|ENSG00000211452.10	31	29	21	13	18	19	10	9	5
HSPB11|ENSG00000081870.11	183	305	307	166	169	170	190	259	213
LRRC42|ENSG00000116212.14	303	313	377	343	319	291	358	461	358
HNRNPA3P12|ENSG00000219102.3	49	101	98	73	75	68	83	74	63
LDLRAD1|ENSG00000203985.10	9	8	8	20	14	24	28	36	23
TMEM59|ENSG00000116209.11	4584	5298	4987	3287	2672	3195	3789	3600	3498
RP4-758J24.6|ENSG00000280378.1	2	2	3	1	0	3	4	3	2
TCEANC2|ENSG00000116205.10	222	214	266	289	314	245	244	340	249
RP4-758J24.4|ENSG00000225183.1	23	96	39	31	28	37	22	45	39
CDCP2|ENSG00000157211.10	0	0	0	0	0	0	1	0	0
RP11-446E24.3|ENSG00000280425.1	1	1	0	1	0	0	0	1	0
RP11-446E24.4|ENSG00000256407.1	0	0	1	1	0	0	1	0	0
CYB5RL|ENSG00000215883.9	131	172	234	165	159	160	127	173	138
MRPL37|ENSG00000116221.15	1060	904	1253	1455	1252	1199	1344	1745	1312
SSBP3|ENSG00000157216.15	629	544	735	500	442	413	551	627	476
SSBP3-AS1|ENSG00000198711.5	15	7	15	9	8	5	12	11	7
RP5-997D24.3|ENSG00000225632.1	0	0	0	0	0	0	0	0	0
RP5-866L20.2|ENSG00000237173.1	83	29	62	53	43	37	65	54	34
ACOT11|ENSG00000162390.17	2	0	1	5	3	4	0	5	1
FAM151A|ENSG00000162391.11	0	0	0	0	0	0	0	0	0
MROH7|ENSG00000184313.19	1	0	0	0	0	0	0	0	0
TTC4|ENSG00000243725.6	12	26	18	19	8	12	9	21	18
PARS2|ENSG00000162396.5	143	130	181	143	123	130	137	167	126
LEXM|ENSG00000162398.11	4	0	1	0	2	0	0	1	2
DHCR24|ENSG00000116133.11	36509	29282	33966	18609	12421	15647	21383	17506	15304
RP11-67L3.5|ENSG00000242396.1	0	0	0	0	0	0	0	1	0
RP11-67L3.4|ENSG00000233203.6	2	1	2	2	3	1	2	2	1
TMEM61|ENSG00000143001.4	1	2	0	0	1	1	0	0	1
BSND|ENSG00000162399.6	0	0	0	0	0	0	0	0	0
PCSK9|ENSG00000169174.10	29	9	19	3	0	6	13	6	9
USP24|ENSG00000162402.13	1180	1429	1492	1240	1032	1167	1123	1538	1096
GYG1P3|ENSG00000231095.1	114	83	125	159	132	129	126	176	130
GOT2P1|ENSG00000231900.3	1	4	3	1	2	1	1	0	0
RP11-504A18.1|ENSG00000260971.3	0	0	0	0	1	0	0	0	1
RP4-710M16.2|ENSG00000223956.2	0	3	0	0	1	2	5	2	1
PLPP3|ENSG00000162407.8	268	231	236	166	115	143	200	194	227
RPL21P23|ENSG00000236776.1	0	0	0	0	0	0	0	0	0
RP11-377K22.2|ENSG00000225475.1	1	0	0	0	0	2	0	2	1
PRKAA2|ENSG00000162409.10	132	176	156	146	171	152	110	221	161
C1orf168|ENSG00000187889.12	46	98	79	19	26	24	20	20	16
DAB1|ENSG00000173406.15	1	2	0	0	0	1	0	0	1
DAB1-AS1|ENSG00000226759.7	0	0	0	0	0	0	0	0	0
HNRNPA1P6|ENSG00000229887.4	0	1	1	0	0	0	0	0	1
RPS26P15|ENSG00000223416.3	0	1	1	0	0	1	1	1	3
RP11-414C16.1|ENSG00000233216.1	2	1	2	2	2	0	2	0	1
OMA1|ENSG00000162600.11	262	367	423	319	381	355	295	373	313
TACSTD2|ENSG00000184292.6	873	998	937	256	209	242	370	334	381
RP4-592A1.2|ENSG00000185839.3	455	463	725	617	586	563	597	833	630
MYSM1|ENSG00000162601.9	947	1535	1253	854	838	832	791	1074	755
JUN|ENSG00000177606.6	645	666	907	519	501	399	852	861	694
LINC01135|ENSG00000234807.5	2	0	0	0	0	0	0	0	0
RP11-63G10.3|ENSG00000272226.1	3	0	2	0	0	0	1	1	0
RP4-794H19.1|ENSG00000232453.6	1	0	1	1	1	1	2	0	0
LINC01358|ENSG00000237352.3	0	0	0	0	0	0	0	0	0
PHBP3|ENSG00000228121.1	453	219	279	293	184	210	348	285	237
RP11-467C18.1|ENSG00000270457.1	0	0	0	0	0	0	0	0	0
FGGY|ENSG00000172456.17	100	76	122	91	77	68	46	95	48
RP4-782L23.2|ENSG00000226883.1	0	0	0	0	0	0	0	0	0
HOOK1|ENSG00000134709.10	664	1135	1085	690	856	748	480	1068	719
CYP2J2|ENSG00000134716.9	476	536	568	417	300	404	389	357	358
C1orf87|ENSG00000162598.13	0	0	0	0	0	0	0	0	1
PGBD4P8|ENSG00000229332.2	0	0	0	0	0	0	0	0	0
RP11-436K8.1|ENSG00000231252.2	1	0	0	0	0	0	0	0	0
NFIA|ENSG00000162599.15	747	913	1014	540	642	571	531	800	515
RP4-802A10.1|ENSG00000270742.1	0	1	0	0	1	0	2	0	1
NFIA-AS1|ENSG00000237853.6	1	0	1	0	0	0	0	1	0
RP11-430G17.1|ENSG00000223920.2	0	0	0	1	0	0	1	3	1
TM2D1|ENSG00000162604.12	280	366	392	209	194	244	216	272	227
RP11-430G17.3|ENSG00000271200.1	1	2	0	0	0	0	3	0	0
INADL|ENSG00000132849.19	1936	2616	2342	1532	1406	1443	1533	1808	1407
RNU6-414P|ENSG00000200575.1	0	0	0	0	0	0	0	1	0
RNU6-1177P|ENSG00000212360.1	0	0	0	0	0	0	0	0	0
LAMTOR5P1|ENSG00000236646.1	129	86	96	138	117	105	148	183	116
RN7SL180P|ENSG00000242860.3	0	0	0	0	0	0	0	0	0
L1TD1|ENSG00000240563.1	0	0	1	0	0	0	1	0	0
KANK4|ENSG00000132854.18	2	2	9	5	10	3	0	6	6
USP1|ENSG00000162607.12	1301	2266	2329	1237	1526	1314	1094	1894	1489
DOCK7|ENSG00000116641.16	950	1380	1339	899	859	833	732	1167	846
ANGPTL3|ENSG00000132855.4	2	4	0	2	0	0	0	1	0
RP5-849H19.3|ENSG00000278967.1	0	2	1	0	0	2	0	0	0
RP5-849H19.2|ENSG00000213703.2	0	0	0	0	0	1	1	0	1
RP11-230B22.1|ENSG00000235545.1	3	2	2	0	0	1	3	2	2
ATG4C|ENSG00000125703.14	75	118	176	130	150	148	159	233	171
RP4-771M4.3|ENSG00000234318.1	0	0	2	0	1	0	1	2	2
RP4-771M4.2|ENSG00000237163.1	0	1	0	0	0	0	0	0	0
LINC00466|ENSG00000224209.7	0	1	1	1	0	0	0	1	0
RP11-335E6.3|ENSG00000228734.2	0	0	0	0	0	0	0	0	0
FOXD3-AS1|ENSG00000230798.5	15	13	9	7	6	5	6	10	6
FOXD3|ENSG00000187140.5	1	1	1	1	1	1	2	1	1
RP4-792G4.3|ENSG00000236674.1	125	215	231	207	267	217	171	315	288
ALG6|ENSG00000088035.15	610	764	659	410	329	363	429	459	398
ITGB3BP|ENSG00000142856.16	122	186	213	142	150	164	174	242	185
EFCAB7|ENSG00000203965.12	38	62	82	48	59	66	34	55	53
RN7SL488P|ENSG00000264271.2	0	0	0	0	0	0	0	0	1
RNU7-123P|ENSG00000251720.1	0	0	0	0	2	0	1	0	0
DLEU2L|ENSG00000116652.6	3	3	5	0	1	4	1	2	1
PGM1|ENSG00000079739.15	257	233	272	428	307	329	340	425	303
RN7SL130P|ENSG00000244256.3	1	1	0	0	0	0	1	3	0
ROR1|ENSG00000185483.11	4	2	4	4	4	5	3	3	2
RP4-597J3.1|ENSG00000177452.7	8	6	6	0	7	6	2	25	8
CFL1P3|ENSG00000228056.3	56	48	90	115	59	95	143	121	116
CACHD1|ENSG00000158966.13	125	146	152	135	125	132	85	121	101
RAVER2|ENSG00000162437.14	232	251	306	260	272	261	200	309	235
JAK1|ENSG00000162434.11	1237	1541	1873	1622	1628	1599	1611	2575	1859
RP11-182I10.2|ENSG00000233877.2	0	0	0	0	0	0	0	0	0
LINC01359|ENSG00000226891.7	8	4	4	3	2	1	5	3	4
SLC2A3P2|ENSG00000185031.6	3	2	1	0	0	1	0	0	1
RP4-535B20.4|ENSG00000272506.1	0	0	0	0	1	0	4	0	0
MIR3671|ENSG00000265996.1	0	0	0	1	0	0	0	0	0
MIR101-1|ENSG00000199135.1	0	0	0	0	0	0	0	0	0
RP4-535B20.1|ENSG00000231485.1	2	3	0	1	1	0	3	2	2
MRPS21P1|ENSG00000234496.2	1	3	0	2	3	3	3	5	2
AK4|ENSG00000162433.14	556	536	690	611	591	608	661	1144	720
RP4-700A9.1|ENSG00000231622.1	0	0	0	0	0	1	0	0	0
DNAJC6|ENSG00000116675.15	86	121	109	55	67	51	51	61	31
COX6CP13|ENSG00000234144.1	1	0	0	0	0	0	0	0	0
LEPROT|ENSG00000213625.8	1445	1784	1660	988	954	1096	971	1125	976
LEPR|ENSG00000116678.18	144	200	195	54	67	41	62	73	64
RP4-630A11.3|ENSG00000237852.1	0	0	1	0	0	0	0	1	1
RP11-430H12.2|ENSG00000224570.1	5	7	3	1	3	4	0	3	4
PDE4B|ENSG00000184588.17	18	32	31	32	35	30	59	82	69
SGIP1|ENSG00000118473.21	1	0	0	0	0	0	0	0	0
WDR78|ENSG00000152763.16	5	10	9	6	9	5	3	1	3
MIER1|ENSG00000198160.14	295	488	410	294	288	287	252	431	266
SLC35D1|ENSG00000116704.7	557	667	691	333	282	375	314	372	316
RP4-547N15.3|ENSG00000275678.1	0	0	0	0	0	0	0	0	0
IL23R|ENSG00000162594.14	3	4	1	1	4	2	1	1	1
RP11-131O15.2|ENSG00000228523.1	0	0	0	0	0	0	0	0	0
IL12RB2|ENSG00000081985.10	7	6	9	9	4	6	7	5	6
SERBP1|ENSG00000142864.14	2716	3489	4045	3413	3809	3316	2878	4743	3222
RNU6-387P|ENSG00000223263.1	1	0	0	0	0	0	0	0	0
GADD45A|ENSG00000116717.11	178	249	241	236	231	204	272	395	333
GNG12|ENSG00000172380.5	282	336	463	731	798	692	565	1039	662
RNU7-80P|ENSG00000238778.1	0	1	0	0	0	0	0	0	1
GNG12-AS1|ENSG00000232284.7	22	21	21	6	5	9	11	6	9
RP4-609E1.2|ENSG00000235055.3	0	0	0	0	0	0	0	0	1
DIRAS3|ENSG00000162595.4	17	4	13	4	0	1	3	3	6
ARL5AP3|ENSG00000228431.1	0	0	0	0	0	1	0	0	0
AL157407.1|ENSG00000263542.1	0	0	0	0	0	0	0	0	0
WLS|ENSG00000116729.13	5005	4435	4702	2213	1537	1987	2073	1767	1812
CTBP2P8|ENSG00000234383.1	119	84	87	118	74	66	61	84	43
RPS7P4|ENSG00000229133.1	0	5	3	0	2	0	2	3	0
DEPDC1|ENSG00000024526.16	671	1142	1127	679	766	732	601	1014	769
RP4-694A7.2|ENSG00000233589.1	21	17	18	7	7	12	12	5	8
DEPDC1-AS1|ENSG00000234264.1	5	0	5	2	3	3	3	9	3
LRRC7|ENSG00000033122.18	9	12	12	9	7	9	13	11	11
PIN1P1|ENSG00000229359.2	51	47	41	71	38	34	44	47	30
LRRC40|ENSG00000066557.5	294	487	479	319	348	302	271	498	387
SRSF11|ENSG00000116754.13	2942	4892	4008	2831	3187	3097	2626	3820	3027
RP4-677H15.4|ENSG00000228988.1	0	0	0	0	0	0	0	1	0
ANKRD13C|ENSG00000118454.12	249	376	429	343	435	329	293	533	345
HHLA3|ENSG00000197568.13	39	18	38	33	29	23	34	34	22
RP11-180O5.2|ENSG00000226088.1	1	3	1	1	1	0	1	0	1
AL158839.1|ENSG00000279230.1	0	0	0	0	0	0	0	0	0
CTH|ENSG00000116761.11	59	85	73	55	47	41	47	56	45
RP11-42O15.3|ENSG00000271992.1	1	1	3	2	0	1	1	4	1
RP11-42O15.2|ENSG00000233020.1	17	17	31	35	22	25	27	30	23
CASP3P1|ENSG00000237033.2	49	77	96	83	96	72	64	145	84
RP5-952N6.1|ENSG00000229051.1	0	1	0	0	1	0	0	0	0
PTGER3|ENSG00000050628.20	86	109	83	44	57	39	18	43	17
RP3-333A15.2|ENSG00000269933.1	1	1	0	0	0	0	0	1	0
ZRANB2-AS1|ENSG00000235079.1	4	2	0	1	1	0	1	2	1
ZRANB2|ENSG00000132485.12	1114	1947	1570	1319	1375	1327	1200	1883	1460
MIR186|ENSG00000207721.1	3	9	8	9	4	4	2	5	3
ZRANB2-AS2|ENSG00000229956.10	1	3	3	2	3	7	5	4	6
NEGR1|ENSG00000172260.13	1	0	1	0	0	0	0	0	1
GDI2P2|ENSG00000233994.2	423	721	736	505	541	489	524	836	561
RPL31P12|ENSG00000227207.2	1	1	0	1	0	0	2	0	0
KRT8P21|ENSG00000229636.2	0	0	0	0	0	0	0	0	0
LRRIQ3|ENSG00000162620.15	6	12	15	13	18	18	13	23	19
FPGT|ENSG00000254685.6	200	350	378	322	342	310	279	422	274
FPGT-TNNI3K|ENSG00000259030.6	16	28	17	20	7	6	13	9	7
TNNI3K|ENSG00000116783.14	0	2	9	3	1	0	2	1	1
RP11-439H8.4|ENSG00000237324.3	0	2	1	1	0	0	0	0	0
RP4-650F12.2|ENSG00000233894.1	1	1	0	1	0	2	0	0	1
LRRC53|ENSG00000162621.6	0	0	0	0	1	1	0	0	0
ERICH3|ENSG00000178965.13	1	5	3	0	0	0	0	0	0
RP11-17E13.2|ENSG00000272864.1	0	0	0	3	0	1	0	0	0
CRYZ|ENSG00000116791.13	211	251	304	369	307	308	327	437	350
TYW3|ENSG00000162623.15	308	409	438	445	534	446	396	661	500
LHX8|ENSG00000162624.14	0	0	0	0	0	0	0	0	0
RP11-510C10.3|ENSG00000224149.1	0	0	0	0	0	0	0	0	0
AC118550.1|ENSG00000274200.1	0	0	0	0	0	0	0	0	0
SLC44A5|ENSG00000137968.16	59	79	66	170	159	174	219	233	212
RP4-595K12.1|ENSG00000213579.3	0	0	0	0	0	0	0	0	0
RP4-595K12.2|ENSG00000230863.2	40	91	93	80	87	93	54	124	87
RP4-682C21.5|ENSG00000178193.5	1	0	0	0	0	0	0	0	1
ACADM|ENSG00000117054.13	347	550	644	432	526	466	413	801	557
RP4-682C21.2|ENSG00000181227.3	1157	911	1246	862	666	690	739	934	692
RABGGTB|ENSG00000137955.15	1138	1451	1459	1045	956	992	1037	1170	1058
MSH4|ENSG00000057468.6	6	15	8	5	1	2	5	5	7
RP11-550H2.1|ENSG00000225605.2	0	0	0	0	0	0	0	0	0
RP11-550H2.2|ENSG00000230027.1	0	0	1	0	0	0	0	0	0
ST6GALNAC3|ENSG00000184005.10	1	1	2	4	3	3	2	0	3
TPI1P1|ENSG00000226415.1	3763	2805	4529	4907	3982	4057	4512	5975	4176
ST6GALNAC5|ENSG00000117069.14	6	10	10	1	2	0	3	0	0
RP4-564M11.2|ENSG00000230498.1	1	1	1	0	0	0	0	0	0
PIGK|ENSG00000142892.14	800	1166	1031	487	473	525	561	696	595
RP4-706A16.3|ENSG00000226084.5	363	395	370	380	417	342	478	650	372
RP11-363H12.1|ENSG00000228187.1	74	75	100	73	89	53	76	90	83
AK5|ENSG00000154027.18	1	0	4	1	0	0	0	1	0
ZZZ3|ENSG00000036549.12	740	1100	1104	836	922	860	737	1152	847
RNA5SP20|ENSG00000251785.1	0	0	0	0	0	0	0	0	0
RN7SL370P|ENSG00000243437.3	0	0	0	0	0	0	0	1	0
USP33|ENSG00000077254.14	1038	1631	1605	1152	1296	1239	1085	1705	1314
ACTG1P21|ENSG00000232672.1	0	0	0	0	0	0	0	0	0
FAM73A|ENSG00000180488.14	393	547	571	350	383	389	319	533	378
RP11-181C21.4|ENSG00000219201.4	74	85	132	115	147	123	86	217	121
NSRP1P1|ENSG00000235613.2	53	92	124	74	114	122	56	148	115
HSPE1P25|ENSG00000232015.2	0	0	0	1	0	0	0	0	0
NEXN-AS1|ENSG00000235927.4	11	11	11	3	2	4	1	5	1
NEXN|ENSG00000162614.18	6	9	6	4	1	2	4	5	5
FUBP1|ENSG00000162613.16	2406	3122	3323	2547	2565	2534	2599	3851	3039
DNAJB4|ENSG00000162616.8	39	83	94	80	88	78	96	197	109
GIPC2|ENSG00000137960.5	0	2	1	1	1	1	1	0	0
RP11-386I14.4|ENSG00000273338.1	1	3	1	1	1	2	2	1	2
RP11-386I14.2|ENSG00000213561.4	14	11	19	16	17	9	20	7	8
RP11-386I14.3|ENSG00000213560.4	902	641	684	644	433	426	623	582	468
RNFT1P2|ENSG00000233333.2	1	0	2	0	1	2	1	1	0
PTGFR|ENSG00000122420.9	1	0	0	0	0	0	0	1	0
IFI44L|ENSG00000137959.15	0	1	0	1	0	0	0	0	0
IFI44|ENSG00000137965.10	5	1	1	0	0	2	1	1	2
RP4-641G12.4|ENSG00000235400.1	361	592	706	397	525	506	347	668	538
ADGRL4|ENSG00000162618.12	0	1	1	0	0	1	0	0	0
PSAT1P3|ENSG00000230787.1	245	264	340	253	241	193	191	302	212
ADH5P2|ENSG00000232676.1	8	7	11	12	3	7	11	5	9
RP11-339D23.1|ENSG00000225598.1	2	2	2	1	0	0	0	1	1
HNRNPA1P64|ENSG00000213559.4	0	1	0	2	0	2	4	1	1
RP11-115A15.2|ENSG00000234108.1	0	0	0	1	1	0	0	0	0
RP5-933B4.1|ENSG00000224326.1	0	0	2	0	0	0	0	0	0
RP5-887A10.1|ENSG00000234184.5	0	0	0	1	0	0	0	0	0
RP3-445O10.1|ENSG00000235089.1	2	0	0	0	0	0	0	0	0
ADGRL2|ENSG00000117114.19	450	528	524	149	147	164	237	260	275
HNRNPA3P14|ENSG00000224494.1	0	0	0	0	0	0	0	0	0
RP5-837I24.1|ENSG00000227288.3	21	8	9	4	10	8	16	11	11
RP5-837I24.5|ENSG00000234683.1	1	0	2	1	0	0	2	0	1
ST13P20|ENSG00000215875.4	0	1	0	0	0	0	0	0	0
LINC01362|ENSG00000230817.5	1	0	0	0	0	0	0	0	0
LINC01361|ENSG00000236268.5	0	0	1	0	0	0	0	1	0
RP11-413G15.1|ENSG00000231364.2	0	0	0	0	0	0	0	0	0
RP11-475O6.1|ENSG00000233008.5	2	0	5	8	3	2	5	6	3
TTLL7|ENSG00000137941.16	234	358	322	187	185	204	180	238	180
TTLL7-IT1|ENSG00000233061.1	1	0	1	0	1	0	0	0	0
RP11-486G15.2|ENSG00000271576.1	3	16	2	1	0	0	3	2	3
PRKACB|ENSG00000142875.19	622	895	1049	699	864	762	593	1076	748
RP11-486G15.1|ENSG00000213540.3	254	167	317	314	281	335	302	393	379
RP11-82H13.2|ENSG00000226970.2	1216	1047	1558	1149	1182	1035	1147	1798	1106
SNORA2|ENSG00000199959.1	0	0	0	0	0	0	0	0	0
SAMD13|ENSG00000203943.8	33	47	47	26	24	21	20	26	16
RP11-376N17.4|ENSG00000249237.5	1	0	3	1	1	1	0	1	0
UOX|ENSG00000240520.5	0	3	2	3	0	1	0	2	1
DNASE2B|ENSG00000137976.7	13	20	11	11	9	6	12	14	8
RPF1|ENSG00000117133.10	365	670	590	488	530	527	476	758	591
GNG5|ENSG00000174021.10	406	436	516	408	382	353	448	589	442
SPATA1|ENSG00000122432.16	5	5	2	4	2	0	3	1	2
CTBS|ENSG00000117151.12	134	172	150	89	104	97	124	187	162
LINC01555|ENSG00000180869.4	1	0	0	0	0	0	0	0	0
RP11-484D4.3|ENSG00000232622.1	0	0	0	0	0	0	0	0	0
SSX2IP|ENSG00000117155.16	629	959	938	686	841	735	652	1218	769
LPAR3|ENSG00000171517.5	13	16	19	8	8	15	40	47	50
MCOLN2|ENSG00000153898.12	70	82	72	46	54	51	42	31	34
WDR63|ENSG00000162643.12	0	1	2	0	1	0	0	0	1
MCOLN3|ENSG00000055732.12	36	55	39	38	32	31	24	42	46
RP11-33E12.2|ENSG00000280099.1	22	15	15	19	21	22	36	39	14
SYDE2|ENSG00000097096.8	101	196	196	135	187	174	106	211	126
C1orf52|ENSG00000162642.13	202	255	263	270	259	216	225	369	242
Y_RNA|ENSG00000223254.1	1	0	0	1	0	2	0	0	1
BCL10|ENSG00000142867.12	145	188	208	192	205	186	154	272	218
RP11-131L23.1|ENSG00000223653.5	0	1	0	0	1	1	0	0	0
DDAH1|ENSG00000153904.18	360	463	605	630	674	559	416	736	500
Y_RNA|ENSG00000199459.1	0	0	0	0	0	0	0	0	0
RP11-131L23.2|ENSG00000273264.1	0	0	0	0	0	0	0	0	0
RP4-621F18.2|ENSG00000282057.1	3	5	6	2	2	5	4	1	2
RP11-290M5.4|ENSG00000272691.1	0	2	0	0	0	0	1	1	0
CYR61|ENSG00000142871.15	768	762	722	276	243	280	339	276	251
RP11-290M5.2|ENSG00000230285.1	0	0	0	0	0	0	0	0	1
ZNHIT6|ENSG00000117174.10	361	609	665	479	613	553	430	737	593
COL24A1|ENSG00000171502.14	0	4	3	0	1	2	2	2	1
ODF2L|ENSG00000122417.15	287	492	442	340	377	338	264	436	327
MIR7856|ENSG00000278281.1	0	0	0	0	0	0	0	0	0
RP11-444C12.1|ENSG00000231349.2	0	1	0	0	0	0	0	0	0
CLCA2|ENSG00000137975.7	1998	2435	2314	648	506	722	718	741	756
CLCA1|ENSG00000016490.15	1	0	0	0	0	0	0	0	0
CLCA3P|ENSG00000153923.10	0	0	0	0	0	0	0	0	1
RP4-612B15.3|ENSG00000261737.1	1	2	1	2	1	1	2	2	2
SH3GLB1|ENSG00000097033.14	747	882	1172	1132	1394	1167	868	1610	1095
RP4-612B15.2|ENSG00000230721.1	6	10	13	11	20	12	20	13	9
SEP15|ENSG00000183291.15	2779	3434	3673	1953	1995	2044	2220	2676	2353
HS2ST1|ENSG00000153936.16	525	745	661	447	443	513	504	672	593
RP4-604K5.3|ENSG00000267734.1	1	0	0	0	0	0	0	0	0
AL121989.1|ENSG00000280842.1	0	0	0	0	0	0	0	0	0
RP11-384B12.2|ENSG00000235251.2	227	250	314	277	260	273	258	394	290
RP11-384B12.3|ENSG00000225568.1	340	449	517	430	502	426	427	741	537
LINC01140|ENSG00000267272.5	2	2	1	1	1	1	0	3	2
LMO4|ENSG00000143013.12	3936	3383	4125	2762	2568	2097	2582	3593	2491
LINC01364|ENSG00000227290.1	1	3	2	1	1	0	1	0	1
RNA5SP52|ENSG00000199318.1	0	1	0	0	0	0	0	0	0
RP11-60A14.1|ENSG00000279778.1	0	0	0	0	0	0	0	0	2
RP5-1027O11.1|ENSG00000224235.1	2	0	1	0	0	1	0	0	0
RP11-76N22.1|ENSG00000230053.2	38	63	74	75	39	59	49	67	43
PKN2-AS1|ENSG00000237505.6	1	3	4	1	1	1	0	0	3
PKN2|ENSG00000065243.18	1113	1861	1797	1103	1273	1205	1013	1634	1226
RNU6-125P|ENSG00000207234.1	0	0	0	0	0	0	1	2	1
TCEB1P19|ENSG00000241975.1	29	42	28	24	13	15	13	15	19
GTF2B|ENSG00000137947.11	261	326	462	371	381	388	344	522	463
RP11-82K18.2|ENSG00000235308.1	3	1	0	0	3	0	0	1	0
CCBL2|ENSG00000137944.16	646	730	880	511	499	461	378	631	487
RBMXL1|ENSG00000213516.9	1568	2063	2193	1612	1521	1525	1534	2212	1720
GBP3|ENSG00000117226.11	106	178	180	96	109	132	86	118	103
GBP1|ENSG00000117228.9	1	1	0	0	0	0	1	0	0
PTGES3P1|ENSG00000234518.2	1831	2750	2750	2335	2333	2089	2149	3560	2325
GBP2|ENSG00000162645.12	324	507	548	416	368	446	406	545	483
GBP7|ENSG00000213512.1	0	1	2	0	0	1	1	1	1
GBP4|ENSG00000162654.8	1	2	1	0	0	0	0	0	0
GBP5|ENSG00000154451.14	1	1	0	0	1	2	2	0	1
RP4-620F22.3|ENSG00000238081.1	11	19	28	20	28	20	17	30	33
GBP6|ENSG00000183347.14	1	0	0	0	0	0	0	0	0
CAPNS1P1|ENSG00000215874.3	1	0	0	0	0	0	3	1	0
GBP1P1|ENSG00000225492.6	0	0	0	0	2	0	0	1	0
LRRC8B|ENSG00000197147.12	1345	1738	1626	896	890	942	897	1072	946
FLJ27354|ENSG00000231999.6	2	2	2	1	0	0	0	1	0
RP11-413E1.4|ENSG00000230735.1	0	0	0	0	0	0	0	0	0
LRRC8C|ENSG00000171488.14	35	46	61	11	15	14	11	10	19
RP11-413E1.2|ENSG00000226394.2	0	0	0	0	0	0	0	1	0
RP5-943J3.2|ENSG00000272931.1	15	14	15	12	11	5	13	13	11
LRRC8D|ENSG00000171492.14	1795	2243	2251	878	821	926	876	1056	854
RP11-302M6.5|ENSG00000272672.1	0	0	0	1	0	0	0	0	0
RN7SKP272|ENSG00000252797.1	2	1	0	0	0	0	0	0	0
GEMIN8P4|ENSG00000228175.3	18	21	20	22	22	15	25	27	21
ZNF326|ENSG00000162664.16	945	1772	1528	813	876	870	802	1231	1020
RP4-665J23.1|ENSG00000233593.7	3	0	3	7	1	7	7	5	7
RP4-665J23.2|ENSG00000225446.2	0	0	0	0	0	0	0	0	0
RP4-665J23.4|ENSG00000272094.1	0	0	1	0	0	0	0	0	0
PHKA1P1|ENSG00000232882.1	64	68	73	75	56	68	32	72	55
ZNF644|ENSG00000122482.20	773	1163	1371	837	1029	984	728	1401	1022
RPL5P6|ENSG00000232393.1	1	0	4	1	0	0	1	1	0
HFM1|ENSG00000162669.15	0	0	0	0	0	1	1	1	0
FEN1P1|ENSG00000215873.2	172	100	136	91	46	81	74	65	59
CDC7|ENSG00000097046.12	444	739	788	428	481	461	366	530	471
WDR82P2|ENSG00000241318.3	102	91	145	117	102	103	82	138	95
RP11-91I11.1|ENSG00000229067.1	0	0	0	0	1	0	0	0	0
HSP90B3P|ENSG00000203914.4	1526	2674	2546	982	1079	1377	1158	1416	1394
TGFBR3|ENSG00000069702.10	18	23	26	9	4	10	16	17	17
BRDT|ENSG00000137948.18	0	3	0	0	0	0	0	1	0
EPHX4|ENSG00000172031.6	17	17	16	8	6	3	4	7	7
SETSIP|ENSG00000230667.5	228	316	341	272	278	255	261	400	218
BTBD8|ENSG00000189195.9	2	3	4	8	6	4	1	3	7
GAPDHP46|ENSG00000224678.3	0	1	0	0	0	0	0	1	1
PRKAR1AP|ENSG00000233401.1	140	277	385	312	339	372	211	440	385
KIAA1107|ENSG00000069712.10	34	60	47	41	37	27	43	51	39
RP4-621B10.8|ENSG00000273487.1	0	0	0	2	4	0	0	3	2
RP4-775D17.1|ENSG00000226773.1	0	0	0	0	0	0	0	0	1
C1orf146|ENSG00000203910.8	1	1	0	0	0	0	1	0	0
ACTBP12|ENSG00000233125.3	63	36	41	43	28	24	35	29	27
GLMN|ENSG00000174842.16	226	357	346	167	173	170	159	204	130
RPAP2|ENSG00000122484.8	522	827	874	571	708	587	521	844	534
GFI1|ENSG00000162676.11	3	2	1	1	1	4	1	3	3
EVI5|ENSG00000067208.14	170	164	206	215	225	172	160	311	165
RP4-593M8.1|ENSG00000223787.2	0	0	0	0	0	0	0	0	0
HMGB3P9|ENSG00000229992.1	0	0	0	1	0	0	0	0	0
RP11-330C7.3|ENSG00000225505.1	13	14	6	6	12	12	6	8	9
CCNJP2|ENSG00000223896.2	0	0	0	0	0	0	1	0	0
RPL5|ENSG00000122406.12	2841	2682	2635	2672	2304	2191	2929	3667	2678
FAM69A|ENSG00000154511.11	34	43	42	51	53	43	50	72	41
SNORA66|ENSG00000207523.1	7	8	1	5	2	2	8	2	3
RP11-386I23.1|ENSG00000229052.2	0	0	3	3	1	2	1	2	0
MTF2|ENSG00000143033.17	509	666	750	533	581	537	527	862	624
TMED5|ENSG00000117500.12	1194	2190	1906	1258	1267	1381	1098	1753	1358
CCDC18|ENSG00000122483.17	104	256	204	121	147	149	114	205	159
RP4-612C19.1|ENSG00000237003.1	0	0	0	0	0	0	0	0	0
RP4-612C19.2|ENSG00000225297.1	0	0	0	0	0	0	1	0	0
RP4-717I23.3|ENSG00000223745.7	253	351	236	168	134	129	142	144	129
RP4-717I23.2|ENSG00000229567.1	0	1	0	3	1	1	1	0	2
DR1|ENSG00000117505.12	706	1021	1170	958	1046	870	797	1421	987
RP4-713B5.2|ENSG00000229635.1	10	8	13	8	13	9	7	13	9
FNBP1L|ENSG00000137942.16	2701	3775	4187	3006	3170	3035	2679	4073	3190
RNA5SP53|ENSG00000212601.1	0	0	0	0	0	0	0	0	0
BCAR3|ENSG00000137936.16	346	331	421	412	350	319	363	445	338
RP5-1033H22.2|ENSG00000224093.5	58	48	52	79	50	45	88	86	70
RP11-488P3.1|ENSG00000230439.2	1	2	7	4	3	1	3	1	2
RP4-561L24.3|ENSG00000260464.1	5	8	12	3	6	2	6	1	3
DNTTIP2|ENSG00000067334.13	881	1540	1475	936	1100	991	800	1492	1078
GCLM|ENSG00000023909.9	141	185	234	153	201	165	133	296	219
RP5-837O21.6|ENSG00000235794.1	0	0	0	0	1	0	0	0	0
RP5-837O21.4|ENSG00000229842.2	0	0	0	0	0	0	0	0	0
RP5-837O21.8|ENSG00000250890.1	0	1	0	0	0	0	0	0	0
MTCO1P21|ENSG00000226960.1	0	0	0	0	0	0	2	1	2
ABCA4|ENSG00000198691.11	351	258	284	26	17	15	50	42	22
RP11-78O9.1|ENSG00000233482.1	0	0	1	0	0	1	0	0	0
ARHGAP29|ENSG00000137962.12	1141	1884	1739	819	899	793	764	1226	890
RP11-148B18.1|ENSG00000226835.2	0	1	3	1	1	1	0	2	0
GAPDHP29|ENSG00000178596.10	0	0	0	0	0	0	0	0	0
RP11-148B18.4|ENSG00000236098.1	2	0	0	0	0	0	0	0	0
ABCD3|ENSG00000117528.11	1455	2050	1931	1027	1008	1008	1110	1415	1195
F3|ENSG00000117525.13	26	37	35	14	12	8	10	9	8
LINC01057|ENSG00000224081.8	5	11	6	5	3	2	0	2	5
SLC44A3|ENSG00000143036.16	69	70	72	44	46	46	22	41	41
CNN3|ENSG00000117519.15	804	930	1039	520	517	442	346	569	445
RP4-639F20.1|ENSG00000235501.5	2	6	3	0	1	2	3	4	0
ALG14|ENSG00000172339.9	271	245	271	186	141	143	235	207	182
RP11-313A24.1|ENSG00000230427.1	0	0	0	0	1	0	0	0	0
TMEM56|ENSG00000152078.9	167	296	266	110	94	121	97	137	115
TMEM56-RWDD3|ENSG00000271092.5	2	7	6	6	5	3	2	5	4
RP11-57H12.2|ENSG00000231992.1	0	0	0	0	0	0	0	0	0
Y_RNA|ENSG00000206679.1	0	0	0	0	0	0	0	0	0
RP11-57H12.3|ENSG00000226026.5	1	1	0	1	1	0	1	0	1
RWDD3|ENSG00000122481.16	21	33	39	37	37	32	41	36	37
RP11-57H12.5|ENSG00000228852.6	8	4	7	4	3	3	4	5	3
FLJ31662|ENSG00000233907.1	0	1	0	0	0	0	0	0	0
RP11-147C23.1|ENSG00000237435.9	0	0	0	0	0	0	0	1	0
RP4-736I12.1|ENSG00000225923.1	40	69	92	54	47	58	40	54	31
UBE2WP1|ENSG00000234422.1	22	45	57	57	60	52	38	75	47
EEF1A1P11|ENSG00000228502.1	64	39	33	34	45	37	43	60	31
NDUFS5P2|ENSG00000234226.5	0	0	0	0	0	0	0	0	0
RPL7P9|ENSG00000137970.7	2441	2864	4041	4176	4273	4124	4004	5903	4887
PTBP2|ENSG00000117569.18	421	516	477	296	264	280	548	674	510
DPYD|ENSG00000188641.12	8	6	7	7	4	4	2	4	3
SEC63P1|ENSG00000228057.1	1389	2364	2041	993	1173	1417	1093	1353	1238
MIR137HG|ENSG00000225206.6	0	0	0	0	0	0	0	0	0
RP11-296E3.2|ENSG00000280040.1	0	0	1	0	0	0	0	0	0
SNX7|ENSG00000162627.16	109	137	155	88	110	103	85	161	105
PLPPR5|ENSG00000117598.11	0	0	1	0	0	0	0	0	0
RP11-234N17.1|ENSG00000227034.1	207	364	357	295	312	261	280	497	296
PLPPR4|ENSG00000117600.12	8	11	15	8	5	1	5	3	5
PALMD|ENSG00000099260.10	82	138	134	39	46	39	43	81	52
HMGB3P10|ENSG00000223656.1	1	0	1	0	1	0	0	0	0
FRRS1|ENSG00000156869.12	190	291	250	171	156	186	177	178	158
AGL|ENSG00000162688.15	462	630	613	507	532	460	448	685	492
RP5-884G6.2|ENSG00000228084.1	7	9	9	5	9	12	6	15	8
SLC35A3|ENSG00000117620.12	1289	1896	1812	1002	1163	1178	1082	1560	1194
RNU6-750P|ENSG00000212248.1	0	0	0	0	0	0	0	0	0
RNU6-1318P|ENSG00000202259.1	0	0	0	0	0	0	0	0	0
RP4-714D9.5|ENSG00000261254.2	19	19	21	24	23	22	25	42	25
HIAT1|ENSG00000156875.13	1853	2068	2222	1162	1047	1235	1293	1372	1340
RP4-714D9.2|ENSG00000241073.1	0	0	0	0	0	0	0	0	0
SASS6|ENSG00000156876.9	234	459	466	241	252	273	240	377	328
RP4-714D9.4|ENSG00000226952.1	2	0	1	1	0	0	1	0	0
TRMT13|ENSG00000122435.9	203	324	276	210	234	197	187	279	194
LRRC39|ENSG00000122477.12	9	29	8	17	6	5	13	10	12
DBT|ENSG00000137992.14	724	1039	1174	1060	1249	964	962	1611	1086
RPL23AP90|ENSG00000271415.1	0	0	1	0	0	1	0	0	0
BRI3P1|ENSG00000225169.1	37	5	16	37	20	17	33	27	14
RP11-305E17.4|ENSG00000230287.3	1	0	0	0	0	0	0	0	0
RTCA-AS1|ENSG00000224616.1	2	0	6	0	2	2	3	4	4
RTCA|ENSG00000137996.12	283	309	320	319	317	263	303	386	295
MIR553|ENSG00000207750.1	0	0	1	0	0	0	1	0	0
RP5-837M10.1|ENSG00000215871.2	75	104	124	69	42	69	42	65	65
RP5-837M10.2|ENSG00000223906.1	0	0	1	0	0	0	0	0	0
CDC14A|ENSG00000079335.18	58	57	63	53	50	49	67	98	82
BCAS2P2|ENSG00000234332.1	116	123	166	130	168	129	112	218	166
RP5-837M10.4|ENSG00000228086.1	0	0	0	0	0	0	0	0	0
GPR88|ENSG00000181656.6	0	0	1	1	0	1	1	0	0
VCAM1|ENSG00000162692.10	0	0	0	0	0	0	0	0	0
EXTL2|ENSG00000162694.13	297	384	380	238	180	224	266	293	237
SLC30A7|ENSG00000162695.11	676	801	678	455	470	503	533	548	529
HNRNPA1P68|ENSG00000230946.3	0	1	0	0	0	0	0	2	1
DPH5|ENSG00000117543.19	283	387	458	382	399	371	346	465	386
RP11-421L21.2|ENSG00000235795.1	2	4	3	2	2	2	1	4	0
RP11-421L21.3|ENSG00000233184.6	50	94	120	75	71	63	62	92	66
S1PR1|ENSG00000170989.8	0	0	0	0	0	0	0	0	0
RP4-575N6.2|ENSG00000228399.1	62	95	109	73	101	75	77	168	78
PPIAP7|ENSG00000173810.9	0	0	0	0	0	0	0	0	0
LINC01307|ENSG00000231671.1	0	0	1	0	0	0	0	0	0
RPSAP19|ENSG00000183298.5	46	15	41	61	27	25	43	65	46
OLFM3|ENSG00000118733.16	0	0	0	0	0	0	0	1	1
DNAJA1P5|ENSG00000162699.5	0	0	0	0	0	0	0	0	0
RP5-936J12.1|ENSG00000230864.1	0	1	0	0	0	0	0	0	0
COL11A1|ENSG00000060718.19	0	1	0	0	0	0	0	1	0
RP11-153F1.1|ENSG00000224613.6	0	0	0	1	0	0	0	1	0
RN7SKP285|ENSG00000222069.1	0	0	1	0	0	0	0	0	0
RNPC3|ENSG00000185946.15	188	381	231	167	136	165	195	185	152
AMY2B|ENSG00000240038.6	210	220	164	101	63	81	147	103	104
AMY2A|ENSG00000243480.7	1	0	0	0	0	0	0	0	0
RP11-97C18.1|ENSG00000225191.1	39	47	42	37	34	36	36	46	19
RP11-364B6.2|ENSG00000215869.4	19	12	16	12	15	7	12	16	17
RP11-414B7.1|ENSG00000225036.1	6	6	5	11	9	8	8	13	5
SEPT2P1|ENSG00000227850.1	207	280	316	362	332	262	231	411	266
RP11-90H3.2|ENSG00000237897.2	20	22	26	19	14	17	11	32	14
RP11-90H3.1|ENSG00000232952.1	1177	1798	2199	1424	1478	1582	1372	2152	1995
RP5-947P14.1|ENSG00000237480.2	0	1	0	0	0	0	0	0	0
RP5-947P14.2|ENSG00000230932.2	18	12	15	29	22	14	29	23	8
RP11-110F24.1|ENSG00000270976.1	0	0	0	0	0	0	0	1	0
MTATP6P14|ENSG00000233449.1	0	0	0	0	0	0	1	2	0
MTCO1P14|ENSG00000232551.2	0	0	0	0	0	0	0	0	0
PRMT6|ENSG00000198890.7	562	584	731	513	457	376	447	601	439
NTNG1|ENSG00000162631.18	3	0	1	1	0	1	0	1	0
RP11-270C12.3|ENSG00000224550.1	3119	2511	3864	3128	2614	2933	3161	3675	2908
VAV3|ENSG00000134215.15	1350	1567	2033	2379	2700	2507	1774	2828	2181
SLC25A24|ENSG00000085491.15	1205	1703	2005	1163	1340	1209	779	1413	1163
RP11-483I13.6|ENSG00000280186.1	5	2	3	2	2	2	4	7	2
NBPF4|ENSG00000196427.13	0	0	1	0	0	0	0	0	0
NBPF6|ENSG00000186086.16	0	0	0	0	0	0	1	0	0
RP11-131J3.1|ENSG00000224698.1	0	0	0	0	0	0	0	0	1
FAM102B|ENSG00000162636.15	218	257	345	221	273	229	178	364	232
HENMT1|ENSG00000162639.15	348	381	461	345	340	315	394	581	446
PRPF38B|ENSG00000134186.11	1598	3933	3150	1576	2266	2394	1715	2606	2460
FNDC7|ENSG00000143107.8	10	5	1	2	4	1	6	4	1
RP11-293A10.3|ENSG00000232971.2	0	0	0	0	0	0	0	0	1
STXBP3|ENSG00000116266.10	624	973	926	688	747	660	595	929	693
RP11-475E11.2|ENSG00000228076.2	2	0	0	0	0	1	1	0	0
AKNAD1|ENSG00000162641.18	3	4	3	2	0	3	2	4	4
SPATA42|ENSG00000203897.3	0	0	0	0	0	1	0	0	0
GPSM2|ENSG00000121957.12	395	534	575	454	530	482	503	736	574
CLCC1|ENSG00000121940.15	881	1172	1146	625	533	658	596	636	607
WDR47|ENSG00000085433.15	153	203	230	147	137	116	163	216	137
RP5-1065J22.2|ENSG00000237349.1	0	0	0	0	0	0	0	0	0
RP11-20O24.4|ENSG00000244716.3	518	645	690	785	611	598	798	1000	779
RP11-20O24.1|ENSG00000228665.2	1	1	1	1	0	1	0	0	2
RANP5|ENSG00000228054.2	0	0	0	0	1	0	0	0	0
TAF13|ENSG00000197780.9	155	243	243	212	259	212	178	327	192
RP5-1065J22.8|ENSG00000273382.1	49	48	56	24	35	30	26	41	32
TMEM167B|ENSG00000215717.5	772	1018	1140	727	789	744	729	1041	860
RP5-1065J22.4|ENSG00000251484.3	2	1	1	3	0	3	4	2	0
C1orf194|ENSG00000179902.12	5	4	7	3	2	3	2	2	5
KIAA1324|ENSG00000116299.16	9939	7719	9540	7908	5529	7210	10558	9196	8398
SARS|ENSG00000031698.12	2019	2159	2532	1992	1767	1817	1940	2688	2081
CELSR2|ENSG00000143126.7	1454	951	1237	1149	601	724	1209	921	677
PSRC1|ENSG00000134222.16	329	275	323	321	181	219	329	318	234
MYBPHL|ENSG00000221986.6	2	0	1	1	0	0	2	0	0
SORT1|ENSG00000134243.11	2885	2807	3163	1864	1499	1784	1841	1869	1594
PSMA5|ENSG00000143106.12	1142	1021	1228	1163	1089	972	1128	1536	1187
SYPL2|ENSG00000143028.8	11	5	6	11	4	8	12	9	7
ATXN7L2|ENSG00000162650.15	184	121	151	86	74	66	98	85	62
CYB561D1|ENSG00000174151.14	365	298	407	383	228	299	402	358	271
AMIGO1|ENSG00000181754.6	509	475	483	255	195	239	315	296	291
GPR61|ENSG00000156097.12	3	4	2	0	0	0	1	1	0
GNAI3|ENSG00000065135.8	1640	1869	2055	1619	1492	1460	1427	2081	1532
RNU6V|ENSG00000206832.1	0	0	0	0	0	0	0	0	0
AMPD2|ENSG00000116337.15	25	15	23	53	21	34	20	21	10
RPL7P8|ENSG00000235045.2	0	4	0	2	0	0	2	2	1
GSTM4|ENSG00000168765.15	248	169	226	241	162	161	193	243	197
GSTM2|ENSG00000213366.12	12	9	5	10	11	7	17	12	9
GSTM1|ENSG00000134184.12	0	2	4	0	0	3	2	2	4
GSTM5|ENSG00000134201.10	0	0	1	0	0	0	1	1	1
RP4-735C1.4|ENSG00000241720.2	0	0	1	0	0	1	2	0	0
GSTM3|ENSG00000134202.10	257	289	316	168	144	152	79	107	104
EPS8L3|ENSG00000198758.10	1	0	0	0	0	0	0	0	0
NDUFA5P10|ENSG00000224927.2	0	0	0	0	0	0	0	0	0
CSF1|ENSG00000184371.13	28	18	17	7	7	6	7	5	8
AHCYL1|ENSG00000168710.17	2762	2994	3616	2468	2414	2357	2359	3237	2448
STRIP1|ENSG00000143093.14	676	567	716	545	393	447	580	551	458
RP4-773N10.4|ENSG00000258634.3	132	103	151	97	79	95	93	103	79
LINC01397|ENSG00000258673.1	1	1	0	5	0	0	1	4	1
UBL4B|ENSG00000186150.4	1	1	0	1	0	0	2	0	1
SLC6A17|ENSG00000197106.6	114	75	78	163	98	118	277	161	168
RP5-1028L10.1|ENSG00000227091.1	0	0	0	0	0	0	0	0	0
RP5-1028L10.2|ENSG00000235526.1	1	4	0	5	0	1	2	2	3
KCNC4|ENSG00000116396.13	3	3	1	2	4	4	6	5	6
RP5-1003J2.4|ENSG00000282852.1	8	8	13	12	5	14	16	13	3
RP5-1074L1.1|ENSG00000227963.1	1	1	5	3	0	6	2	2	2
RBM15|ENSG00000162775.14	357	363	355	377	301	308	394	452	285
LAMTOR5-AS1|ENSG00000224699.8	26	27	35	27	18	16	34	31	30
SLC16A4|ENSG00000168679.17	22	35	18	19	12	11	35	25	21
RP5-1074L1.4|ENSG00000273373.1	55	57	41	23	28	17	47	27	24
LAMTOR5|ENSG00000134248.13	477	412	439	593	541	403	602	728	559
PROK1|ENSG00000143125.5	0	0	0	0	0	0	0	0	0
KCNA2|ENSG00000177301.13	0	1	0	0	0	0	0	1	1
RP11-284N8.3|ENSG00000259834.1	1	0	1	1	3	3	7	4	4
KCNA3|ENSG00000177272.8	3	0	2	1	2	1	7	3	5
NRBF2P3|ENSG00000237415.2	5	3	8	13	7	5	4	4	4
CD53|ENSG00000143119.12	1	0	1	1	1	0	2	1	0
RP11-96K19.4|ENSG00000261654.1	24	43	34	12	32	17	27	39	34
RP11-96K19.2|ENSG00000232811.1	18	21	21	23	27	30	24	44	33
LRIF1|ENSG00000121931.15	290	524	620	484	710	572	417	895	633
RP11-96K19.5|ENSG00000273010.1	3	1	2	1	0	3	3	0	3
CCNT2P1|ENSG00000225672.1	1	5	2	4	1	3	4	5	3
DRAM2|ENSG00000156171.14	742	831	788	649	544	625	705	719	757
CEPT1|ENSG00000134255.13	566	708	710	483	465	528	582	570	549
DENND2D|ENSG00000162777.16	219	216	273	399	332	343	312	374	302
CHI3L2|ENSG00000064886.13	0	2	0	1	1	1	1	2	0
PIFO|ENSG00000173947.13	2	0	1	2	2	1	0	0	2
HIGD1AP12|ENSG00000236012.2	0	0	0	0	0	0	1	0	0
PGCP1|ENSG00000227179.6	0	1	0	0	1	0	1	2	0
OVGP1|ENSG00000085465.12	53	39	54	34	40	40	47	30	19
RP11-552M11.8|ENSG00000260948.1	23	17	28	22	21	24	12	15	11
UBE2FP3|ENSG00000233337.1	4	6	6	7	8	6	7	11	7
RP11-552M11.4|ENSG00000243960.1	2	6	6	4	4	4	0	3	2
WDR77|ENSG00000116455.13	279	171	242	316	231	189	267	323	225
Y_RNA|ENSG00000199890.1	0	0	0	0	1	0	0	0	0
ATP5F1|ENSG00000116459.10	1651	1915	2064	1995	1875	1725	1787	2571	2062
C1orf162|ENSG00000143110.11	6	8	15	11	10	7	11	10	17
TMIGD3|ENSG00000121933.17	1	1	0	0	0	0	0	0	0
ADORA3|ENSG00000282608.1	0	0	0	0	0	0	0	0	0
RAP1A|ENSG00000116473.14	274	323	414	361	451	330	312	550	392
LINC01160|ENSG00000231346.5	2	0	1	0	1	1	0	0	0
KRT18P57|ENSG00000215867.4	0	0	0	0	2	0	1	0	1
FAM212B|ENSG00000197852.9	134	126	170	201	171	167	169	174	150
FAM212B-AS1|ENSG00000227811.2	2	1	3	3	1	0	1	1	1
DDX20|ENSG00000064703.11	646	923	904	557	543	585	489	703	633
KCND3|ENSG00000171385.9	153	153	184	148	170	153	264	302	229
KCND3-IT1|ENSG00000232558.1	0	0	0	0	0	0	0	0	0
KCND3-AS1|ENSG00000237556.1	0	0	0	0	0	0	1	0	0
RP11-88H9.2|ENSG00000231437.3	0	1	2	3	0	1	1	6	2
CTTNBP2NL|ENSG00000143079.14	256	365	430	330	356	340	281	497	334
WNT2B|ENSG00000134245.17	35	18	29	27	21	23	30	16	17
RP4-671G15.2|ENSG00000273483.1	5	3	2	6	5	3	4	3	4
ST7L|ENSG00000007341.18	286	397	355	189	194	192	196	212	192
CAPZA1|ENSG00000116489.12	1595	2070	2237	1977	2256	1862	1863	3136	2282
MRPL53P1|ENSG00000235299.2	1	0	0	2	0	0	2	0	1
RNU7-70P|ENSG00000252750.1	0	0	0	0	0	0	0	1	0
MOV10|ENSG00000155363.18	1708	1155	1546	1130	663	856	1309	954	856
RP11-426L16.3|ENSG00000225075.1	5	11	7	1	6	7	5	5	5
RHOC|ENSG00000155366.16	970	721	1148	970	820	776	1236	1288	869
RP11-426L16.10|ENSG00000271810.5	0	0	0	0	0	0	0	0	0
PPM1J|ENSG00000155367.15	34	25	36	17	15	13	30	22	20
RP11-426L16.9|ENSG00000261595.1	0	0	0	0	0	0	0	0	0
FAM19A3|ENSG00000184599.13	0	0	0	0	0	0	2	0	0
NUTF2P4|ENSG00000234790.1	0	0	1	0	0	2	1	0	1
LINC01356|ENSG00000215866.7	0	0	1	0	0	1	0	0	0
RP3-522D1.2|ENSG00000228040.1	0	0	0	0	0	0	0	0	0
SLC16A1|ENSG00000155380.11	77	86	72	13	22	27	45	48	35
AKR7A2P1|ENSG00000229020.4	103	68	114	89	70	76	75	60	50
SLC16A1-AS1|ENSG00000226419.7	0	5	2	1	1	1	1	1	2
RP11-31F15.2|ENSG00000238198.1	0	0	0	0	0	1	1	0	3
LRIG2|ENSG00000198799.11	621	561	650	330	294	331	421	410	337
Metazoa_SRP|ENSG00000281918.1	0	1	0	0	0	0	0	0	1
RP11-389O22.4|ENSG00000233839.1	20	21	48	28	47	74	52	88	69
RP11-389O22.5|ENSG00000236887.1	0	2	0	0	0	1	0	0	0
MAGI3|ENSG00000081026.18	492	776	807	709	780	705	564	903	692
RP11-512F24.1|ENSG00000232499.2	427	756	713	465	488	559	434	674	625
MTND5P20|ENSG00000238256.1	0	0	0	0	0	0	0	0	0
PHTF1|ENSG00000116793.15	72	127	91	77	48	75	77	97	78
RP4-730K3.3|ENSG00000232450.1	2	1	2	1	2	1	4	4	4
RSBN1|ENSG00000081019.13	307	382	431	353	396	350	277	492	330
RP5-1073O3.2|ENSG00000231128.5	0	0	0	0	1	0	0	0	0
PTPN22|ENSG00000134242.15	2	2	0	1	1	2	0	2	1
AP4B1-AS1|ENSG00000226167.1	6	12	8	6	3	5	6	7	1
BCL2L15|ENSG00000188761.11	3	6	6	1	1	1	4	6	4
AP4B1|ENSG00000134262.12	183	166	153	91	73	91	125	125	92
DCLRE1B|ENSG00000118655.4	296	290	397	255	216	218	251	326	245
HIPK1-AS1|ENSG00000235527.6	0	1	1	1	2	2	1	2	1
HIPK1|ENSG00000163349.21	1134	1187	1559	1288	1266	1171	1138	1699	1151
OLFML3|ENSG00000116774.11	1	1	2	3	1	2	2	2	0
RP4-590F24.2|ENSG00000282048.1	0	0	0	0	0	0	0	0	0
SYT6|ENSG00000134207.14	0	0	0	0	0	1	0	0	0
TRIM33|ENSG00000197323.10	1052	1679	1722	1095	1182	1124	880	1613	1071
RP4-591B8.2|ENSG00000226984.1	0	0	0	0	0	0	0	0	0
EIF2S2P5|ENSG00000225650.2	4	3	5	8	7	10	2	12	7
Y_RNA|ENSG00000201114.1	0	0	0	0	0	0	0	0	0
PKMP1|ENSG00000236480.1	6195	4747	6129	6045	4290	4360	6261	7190	5058
BCAS2|ENSG00000116752.5	360	389	516	413	483	379	365	686	500
DENND2C|ENSG00000175984.14	3	4	6	0	1	4	6	0	1
AMPD1|ENSG00000116748.19	1	0	1	0	0	0	0	1	0
NRAS|ENSG00000213281.4	796	968	1191	1164	1354	1121	912	1727	1197
CSDE1|ENSG00000009307.15	8982	10246	12717	10926	11210	10317	9367	16310	11445
RNY1P13|ENSG00000201900.1	4	3	0	0	0	1	2	0	0
SIKE1|ENSG00000052723.11	401	555	592	521	599	510	415	777	538
SYCP1|ENSG00000198765.11	0	3	0	1	0	0	0	1	0
RP4-663N10.1|ENSG00000228035.1	0	0	0	0	0	0	0	0	0
NGF|ENSG00000134259.3	3	2	1	0	0	0	0	0	3
CNOT7P2|ENSG00000232185.1	11	15	16	15	10	15	18	23	17
VANGL1|ENSG00000173218.14	2150	2151	2393	1666	1252	1497	1547	1594	1376
CASQ2|ENSG00000118729.11	11	8	15	9	4	4	9	2	3
HNRNPA1P43|ENSG00000214204.4	0	0	0	0	0	1	1	0	1
RP11-12L8.2|ENSG00000271143.1	0	0	0	0	0	0	0	0	0
RP11-12L8.1|ENSG00000228127.2	0	0	1	1	0	1	0	1	1
SLC22A15|ENSG00000163393.12	38	42	55	44	33	55	76	76	57
RP11-159M11.2|ENSG00000237993.1	0	0	0	0	0	1	0	0	0
MAB21L3|ENSG00000173212.4	2	4	5	6	3	4	3	7	1
ATP1A1|ENSG00000163399.15	12013	10790	11414	7557	5319	6947	8017	6958	6308
ATP1A1-AS1|ENSG00000203865.9	18	12	24	36	26	17	24	21	15
RNU6-817P|ENSG00000212385.1	1	2	1	2	0	0	1	0	1
RP4-655J12.4|ENSG00000233154.5	1	4	3	3	4	5	7	3	4
RP4-655J12.5|ENSG00000230381.2	0	0	0	0	0	0	0	0	0
RP5-1086K13.1|ENSG00000224950.2	3	2	8	3	2	2	6	3	5
CD58|ENSG00000116815.15	139	173	154	90	86	85	97	86	93
NAP1L4P1|ENSG00000177173.5	311	456	489	426	475	442	442	637	452
IGSF3|ENSG00000143061.17	4626	4248	4928	3116	2331	2757	3313	2919	2649
AL355794.1|ENSG00000238532.1	0	0	0	0	0	0	2	0	0
C1orf137|ENSG00000203864.3	0	0	0	0	0	0	0	0	0
GAPDHP64|ENSG00000231072.1	0	0	0	0	0	0	1	0	0
RP4-753F5.1|ENSG00000272715.1	0	0	1	1	1	0	0	0	0
PTGFRN|ENSG00000134247.9	2433	2204	2400	1487	1112	1335	1217	1176	981
CD101|ENSG00000134256.12	32	30	40	50	52	58	32	32	33
RP11-27K13.3|ENSG00000236137.1	4	14	14	7	6	8	2	7	8
TTF2|ENSG00000116830.11	825	1178	1142	832	810	790	804	990	780
MIR942|ENSG00000215930.1	0	1	0	0	0	0	0	0	0
TRIM45|ENSG00000134253.9	276	292	306	180	153	154	188	184	115
RPS15AP9|ENSG00000228453.1	0	0	0	0	0	0	0	0	0
VTCN1|ENSG00000134258.16	565	634	562	331	329	418	183	214	228
RP11-188D8.1|ENSG00000271427.1	3	1	1	0	4	0	3	2	1
MAN1A2|ENSG00000198162.12	1231	1974	1819	885	972	1090	885	1130	935
RP4-675C20.4|ENSG00000279513.1	0	1	0	1	0	0	0	0	1
VPS25P1|ENSG00000226755.2	37	45	61	39	50	37	43	52	39
AL157902.3|ENSG00000236866.5	0	0	0	0	1	0	0	1	0
FAM46C|ENSG00000183508.4	444	455	549	716	637	595	731	952	696
VDAC2P3|ENSG00000213262.3	0	0	0	0	0	0	2	0	0
SNORA40|ENSG00000212266.1	0	0	0	0	0	0	0	0	0
RP11-134N8.2|ENSG00000270719.1	0	0	0	0	0	0	0	0	0
PNRC2P1|ENSG00000228217.1	60	83	100	79	111	104	75	173	95
GDAP2|ENSG00000196505.10	204	194	263	260	219	206	223	339	225
WDR3|ENSG00000065183.15	1125	1623	1656	1233	1259	1275	1062	1678	1325
SPAG17|ENSG00000155761.13	3	3	3	3	1	0	2	4	5
RP4-630J13.1|ENSG00000229911.2	173	159	231	227	210	217	209	301	242
TBX15|ENSG00000092607.13	2	1	2	2	1	5	2	3	2
WARS2|ENSG00000116874.11	240	206	265	309	277	219	237	422	243
WARS2-IT1|ENSG00000224238.2	1	0	0	0	0	0	0	0	0
RBMX2P3|ENSG00000223575.2	1	3	2	2	4	5	3	4	7
RPS3AP12|ENSG00000236804.1	0	1	0	0	0	0	0	0	0
RP11-418J17.1|ENSG00000231365.5	70	68	73	83	91	75	88	81	67
RPL6P2|ENSG00000227056.2	0	0	0	0	0	0	0	0	0
RP5-834N19.1|ENSG00000232650.5	0	0	1	0	0	0	0	0	0
HAO2|ENSG00000116882.14	0	0	0	1	0	0	0	1	0
HAO2-IT1|ENSG00000230921.1	0	0	0	0	0	0	0	1	0
HSD3B2|ENSG00000203859.9	0	0	0	0	0	0	0	0	0
GAPDHP74|ENSG00000232780.2	0	0	0	0	0	1	0	0	0
HSD3BP2|ENSG00000203858.3	0	0	0	0	0	0	0	0	0
GAPDHP23|ENSG00000235595.1	0	0	0	0	0	0	0	0	0
HSD3BP1|ENSG00000187481.2	0	0	0	0	0	0	0	0	0
GAPDHP58|ENSG00000229570.2	1	0	0	0	0	0	0	0	0
GAPDHP32|ENSG00000226443.3	0	0	0	0	0	1	0	0	0
HSD3BP3|ENSG00000249798.1	0	0	0	0	0	0	1	0	0
GAPDHP27|ENSG00000239873.2	0	1	0	0	0	1	0	0	0
HSD3BP4|ENSG00000203855.7	0	0	0	0	0	0	0	0	1
GAPDHP33|ENSG00000240244.3	0	1	1	0	0	1	0	1	0
LINC00622|ENSG00000260941.1	2	2	8	4	9	9	5	9	3
HSD3BP5|ENSG00000198857.3	4	4	4	7	3	5	6	8	5
ZNF697|ENSG00000143067.4	186	197	227	172	150	150	162	207	175
PHGDH|ENSG00000092621.11	2550	1775	2460	2123	1591	1600	2174	2076	1459
HMGCS2|ENSG00000134240.11	1080	896	1156	1341	1194	1236	1354	1465	1203
REG4|ENSG00000134193.14	14	26	28	28	25	29	7	7	11
NBPF7|ENSG00000215864.5	1	1	1	1	0	0	0	0	0
PFN1P9|ENSG00000227205.4	146	80	99	114	87	51	96	117	48
NOTCH2P1|ENSG00000226446.1	0	0	0	0	0	0	1	0	0
RP5-1042I8.7|ENSG00000261662.1	25	18	16	7	9	9	9	6	6
NOTCH2|ENSG00000134250.17	7361	6317	7476	5141	3675	4481	4187	4572	3843
SEC22B|ENSG00000265808.3	618	656	813	703	719	659	613	882	711
CH17-472G23.2|ENSG00000223804.5	2	4	2	0	1	1	5	3	4
U1|ENSG00000273727.1	0	1	0	0	0	0	0	0	0
PFN1P2|ENSG00000270392.2	10	11	9	1	6	4	3	5	3
NBPF8|ENSG00000270231.3	125	239	146	79	69	89	156	130	115
CH17-472G23.4|ENSG00000275131.1	34	49	43	37	31	32	31	25	24
AC253572.1|ENSG00000278882.1	31	19	19	15	10	8	12	16	6
NBPF26|ENSG00000273136.5	28	31	34	34	16	25	29	29	18
RNVU1-19|ENSG00000275538.1	0	0	0	1	1	0	0	0	0
PPIAL4A|ENSG00000263353.3	1	6	6	6	7	8	9	10	9
AC241377.2|ENSG00000281741.1	1	0	0	0	0	0	0	0	0
LINC00623|ENSG00000226067.6	15	10	18	7	13	8	16	16	20
RNVU1-4|ENSG00000277610.1	0	1	0	0	0	0	0	0	0
CH17-118O6.4|ENSG00000275296.1	5	3	7	5	13	7	6	4	5
FCGR1B|ENSG00000198019.12	0	0	0	0	0	0	0	1	0
RP11-439A17.9|ENSG00000233029.3	1	1	0	0	0	0	0	0	0
HIST2H2BA|ENSG00000223345.3	1	0	0	0	0	0	0	0	0
FAM72B|ENSG00000188610.12	35	49	84	50	61	57	50	109	86
SRGAP2C|ENSG00000171943.11	51	71	75	55	63	52	65	112	87
CH17-219N22.1|ENSG00000275129.1	0	0	0	0	0	0	0	0	0
SRGAP2-AS1|ENSG00000230806.1	1	0	0	0	0	0	0	0	0
CH17-437K3.1|ENSG00000227082.1	0	0	0	0	0	0	0	0	0
RP11-343N15.2|ENSG00000231429.2	0	0	0	0	0	0	0	0	0
RP11-344P13.3|ENSG00000233432.2	69	93	77	81	94	92	87	116	103
RP11-344P13.6|ENSG00000272583.1	4	2	3	1	1	1	1	3	0
EMBP1|ENSG00000231752.5	7	13	9	7	4	5	1	3	3
RP11-344P13.1|ENSG00000224857.1	0	0	0	0	0	0	0	1	0
NBPF17P|ENSG00000179571.10	0	0	0	0	1	0	0	1	0
RNVU1-17|ENSG00000207349.1	0	0	0	0	0	0	0	0	0
FAM91A3P|ENSG00000242352.2	30	33	48	44	36	34	24	45	26
FAM72C|ENSG00000263513.5	0	0	0	1	0	0	1	2	1
SRGAP2D|ENSG00000270872.2	0	1	0	0	0	0	0	0	0
RNVU1-15|ENSG00000207205.1	0	0	0	0	0	0	0	0	0
NBPF15|ENSG00000266338.6	205	233	200	145	93	89	169	165	135
PFN1P6|ENSG00000227212.3	2	2	3	3	0	0	2	1	1
U1|ENSG00000277918.1	0	0	0	0	0	0	1	0	0
PPIAL4F|ENSG00000279782.1	0	0	0	0	0	0	0	0	0
SRGAP2B|ENSG00000196369.10	15	10	19	10	15	3	13	16	13
FAM72D|ENSG00000215784.5	16	22	21	19	20	22	23	34	18
RP11-403I13.8|ENSG00000272419.5	16	10	18	5	3	5	8	6	6
U1|ENSG00000277678.1	0	0	0	0	0	0	2	0	0
RP11-289I10.2|ENSG00000223612.3	85	56	83	54	44	23	47	43	26
PPIAL4D|ENSG00000256374.2	0	0	0	0	0	0	0	0	0
CH17-373J23.1|ENSG00000276216.1	0	2	0	0	0	1	0	0	1
RP11-89F3.2|ENSG00000236140.1	1	0	0	1	0	0	0	0	0
NBPF20|ENSG00000162825.16	43	18	29	25	24	26	50	21	27
PFN1P3|ENSG00000234367.1	0	0	0	0	1	0	1	1	1
U1|ENSG00000270384.1	0	1	0	0	0	0	0	0	0
U1|ENSG00000270722.1	0	7	0	15	0	0	8	2	0
NBPF25P|ENSG00000272150.5	64	40	63	36	27	20	32	41	30
GPR89A|ENSG00000117262.18	113	100	94	57	36	48	90	71	59
PDZK1|ENSG00000174827.13	13	12	9	13	7	7	10	10	5
CD160|ENSG00000117281.15	3	8	4	12	8	4	8	7	3
RNF115|ENSG00000265491.4	606	654	705	592	627	595	614	951	651
POLR3C|ENSG00000186141.8	336	356	399	310	287	292	262	314	279
NUDT17|ENSG00000186364.11	12	13	23	21	14	6	15	16	6
PIAS3|ENSG00000131788.15	509	403	588	707	529	572	651	653	497
MIR6736|ENSG00000278549.1	0	0	1	0	0	0	0	0	1
ANKRD35|ENSG00000198483.12	1	2	0	0	1	3	1	0	1
ITGA10|ENSG00000143127.12	7	9	8	11	12	12	12	10	16
RP11-315I20.3|ENSG00000244619.2	0	0	0	0	0	0	0	0	1
PEX11B|ENSG00000131779.10	299	374	406	366	341	319	346	479	362
RBM8A|ENSG00000265241.6	692	670	853	753	769	663	730	1096	785
GNRHR2|ENSG00000211451.11	20	22	22	37	15	19	27	15	15
RP11-315I20.1|ENSG00000234222.6	2	4	5	2	0	4	3	4	6
LIX1L|ENSG00000271601.3	1	3	1	1	2	0	1	0	3
ANKRD34A|ENSG00000272031.2	4	2	4	6	3	8	3	3	4
POLR3GL|ENSG00000121851.12	45	82	72	73	98	77	61	90	62
TXNIP|ENSG00000265972.5	4567	5253	6090	4331	3942	4368	2875	3885	3140
HFE2|ENSG00000168509.18	1	0	0	0	1	1	0	1	0
RNVU1-6|ENSG00000201558.1	0	0	0	0	0	0	1	0	0
RP11-458D21.1|ENSG00000233396.7	12	21	14	10	17	10	8	22	18
NBPF10|ENSG00000271425.6	66	35	53	55	46	54	47	57	41
NOTCH2NL|ENSG00000264343.5	10	16	16	14	5	8	8	15	6
CH17-353B19.1|ENSG00000276509.1	0	0	0	0	0	0	0	0	1
[truncated: 35,359 more rows]
