# Supplementary material for: Cuproptosis-related genes predict prognosis and trastuzumab therapeutic response in HER2-positive breast cancer
Source: Sci Rep. 2024 Feb 5;14:2908. doi: 10.1038/s41598-024-52638-8 (PMC10844230; doi:10.1038/s41598-024-52638-8)
Supplement: Supplementary file 3 — Supplementary Information 3. [file 41598_2024_52638_MOESM3_ESM.csv]

Title:GSE121105 BT474 VS TR
Legend: The differently expressed genes between normal HER2-positive breast cancer cell line (BT474) and trastuzumab resistant cell line (BT474-TR), and the supplementary material for Figure 4A
	BT474	BT474	BT474	TR	TR	TR	TR	TR	TR
	Sample_BT474_1	Sample_BT474_2	Sample_BT474_3	Sample_BT-TR1_1	Sample_BT-TR1_2	Sample_BT-TR1_3	Sample_BT-TR2_1	Sample_BT-TR2_2	Sample_BT-TR2_3
DDX11L1|ENSG00000223972.5	0	0	0	0	0	0	0	0	0
WASH7P|ENSG00000227232.5	1	1	0	0	0	0	1	0	0
MIR6859-1|ENSG00000278267.1	14	7	8	1	0	1	4	2	4
RP11-34P13.7|ENSG00000238009.6	1	0	0	0	0	0	0	0	0
CICP27|ENSG00000233750.3	0	0	1	0	0	0	0	1	0
RP11-34P13.15|ENSG00000268903.1	1	1	1	0	0	0	0	1	0
RP11-34P13.16|ENSG00000269981.1	6	1	3	1	1	0	2	0	1
FO538757.3|ENSG00000279928.1	1	0	1	0	0	0	0	0	0
FO538757.2|ENSG00000279457.3	34	8	29	9	4	4	25	19	20
AP006222.2|ENSG00000228463.9	1	1	0	0	1	0	0	0	0
RPL23AP24|ENSG00000236679.2	0	0	0	0	0	0	0	0	0
RP4-669L17.10|ENSG00000237094.11	24	15	22	10	11	1	23	20	11
RP5-857K21.4|ENSG00000230021.8	5	1	1	0	0	1	0	0	2
MTND1P23|ENSG00000225972.1	55	39	31	28	30	17	39	30	20
MTND2P28|ENSG00000225630.1	12578	8139	7719	6027	5011	3102	7219	4930	4856
AC114498.1|ENSG00000276171.1	1	4	3	0	2	0	1	2	1
MTCO1P12|ENSG00000237973.1	1861	1029	1074	797	531	273	1482	1005	730
MTCO2P12|ENSG00000229344.1	155	217	122	88	76	29	135	122	78
MTATP8P1|ENSG00000240409.1	3	10	0	0	3	0	2	0	1
MTATP6P1|ENSG00000248527.1	41156	26796	30911	21307	20134	12936	28480	21656	23197
MTCO3P12|ENSG00000198744.5	180	709	207	59	133	48	113	176	116
CICP3|ENSG00000229376.3	3	1	3	0	0	0	1	0	0
RP11-206L10.2|ENSG00000228327.3	59	26	38	10	7	5	25	24	17
RNU6-1199P|ENSG00000223181.1	0	0	0	0	0	0	0	0	0
RP11-206L10.4|ENSG00000229905.1	0	0	0	0	0	0	0	0	0
RP11-206L10.9|ENSG00000237491.8	17	27	18	15	10	9	6	15	4
RP11-206L10.8|ENSG00000230092.7	1	5	0	0	1	0	2	2	0
FAM87B|ENSG00000177757.2	1	2	2	2	0	0	2	1	0
LINC01128|ENSG00000228794.8	1602	1423	1838	601	500	318	775	883	716
LINC00115|ENSG00000225880.5	19	24	12	2	3	6	4	7	4
FAM41C|ENSG00000230368.2	0	1	0	0	0	1	0	0	0
TUBB8P11|ENSG00000234711.1	0	1	0	0	0	0	0	0	0
FAM166AP3|ENSG00000283040.1	0	0	0	0	0	0	1	0	0
RP11-54O7.16|ENSG00000272438.1	14	7	6	2	2	1	4	2	2
RP11-54O7.1|ENSG00000230699.2	94	80	70	25	8	4	34	29	14
RP11-54O7.2|ENSG00000241180.1	0	2	1	0	0	1	0	0	0
RP11-54O7.3|ENSG00000223764.2	462	292	269	37	26	10	98	76	70
SAMD11|ENSG00000187634.10	90	62	81	12	4	1	55	28	21
NOC2L|ENSG00000188976.10	1452	1202	1374	581	374	210	876	756	593
KLHL17|ENSG00000187961.13	257	193	165	33	23	4	116	90	68
PLEKHN1|ENSG00000187583.10	128	86	96	25	13	7	48	40	37
PERM1|ENSG00000187642.9	33	28	24	2	5	8	11	16	10
RP11-54O7.17|ENSG00000272512.1	8	0	4	1	0	0	6	4	4
HES4|ENSG00000188290.10	205	150	132	31	23	1	118	66	37
ISG15|ENSG00000187608.8	13	7	11	5	2	1	12	7	4
RP11-54O7.10|ENSG00000231702.2	1	0	0	0	0	1	1	1	1
RP11-54O7.11|ENSG00000224969.1	4	5	3	2	2	1	2	3	2
AGRN|ENSG00000188157.13	3964	2202	2054	393	273	101	1327	694	530
RP11-465B22.3|ENSG00000217801.9	74	87	90	30	21	14	54	42	28
RP11-54O7.18|ENSG00000273443.1	3	3	2	0	0	1	0	1	3
RNF223|ENSG00000237330.2	203	116	153	82	60	29	128	90	67
C1orf159|ENSG00000131591.17	348	229	200	42	38	8	138	84	59
LINC01342|ENSG00000223823.1	10	7	10	3	2	0	7	1	1
MIR200B|ENSG00000207730.2	3	1	0	0	0	0	0	0	0
MIR200A|ENSG00000207607.2	4	2	2	1	0	0	0	0	1
MIR429|ENSG00000198976.1	9	4	2	2	0	0	5	0	0
RP11-465B22.8|ENSG00000272141.1	62	37	39	6	1	1	20	10	6
TTLL10-AS1|ENSG00000205231.1	0	0	0	0	0	0	1	1	0
TTLL10|ENSG00000162571.13	2	1	2	1	0	0	1	3	2
TNFRSF18|ENSG00000186891.13	44	19	12	9	5	1	22	7	7
TNFRSF4|ENSG00000186827.10	1	0	0	0	0	0	0	0	1
SDF4|ENSG00000078808.16	4163	3351	3454	1064	907	471	2117	1573	1290
B3GALT6|ENSG00000176022.4	692	636	743	183	178	95	344	266	286
FAM132A|ENSG00000184163.3	9	4	1	0	0	0	6	3	3
RP5-902P8.12|ENSG00000260179.1	6	1	2	0	0	0	2	1	0
UBE2J2|ENSG00000160087.20	595	597	645	248	211	146	418	432	343
RP5-902P8.10|ENSG00000230415.1	17	8	12	1	0	1	3	5	3
SCNN1D|ENSG00000162572.19	47	33	36	8	7	0	13	14	8
ACAP3|ENSG00000131584.18	886	580	537	146	103	30	380	232	184
PUSL1|ENSG00000169972.11	229	127	180	39	21	12	130	76	53
CPSF3L|ENSG00000127054.18	1747	1423	1570	556	404	201	978	756	699
RP5-890O3.9|ENSG00000240731.1	135	191	173	70	73	37	65	87	67
CPTP|ENSG00000224051.6	452	321	376	105	85	32	273	182	128
TAS1R3|ENSG00000169962.4	54	27	28	5	7	2	20	8	3
DVL1|ENSG00000107404.17	782	447	479	93	54	30	373	187	139
MXRA8|ENSG00000162576.16	77	64	67	19	8	4	30	26	24
AURKAIP1|ENSG00000175756.13	587	377	514	233	170	70	605	439	280
RP5-890O3.3|ENSG00000223663.2	2	1	0	1	0	0	2	0	0
CCNL2|ENSG00000221978.11	3160	3765	2826	1086	920	393	1250	1567	1155
RP4-758J18.2|ENSG00000224870.6	570	390	566	219	153	69	391	314	276
MRPL20|ENSG00000242485.5	555	446	641	396	268	205	494	484	366
RP4-758J18.13|ENSG00000272455.1	98	83	65	41	35	15	49	63	39
ANKRD65|ENSG00000235098.8	1	0	0	0	0	0	0	0	0
RP4-758J18.7|ENSG00000225905.1	0	1	0	0	0	0	0	0	0
RP4-758J18.10|ENSG00000225285.1	0	0	1	1	0	0	0	0	0
VWA1|ENSG00000179403.11	419	194	219	67	42	22	186	96	74
ATAD3C|ENSG00000215915.9	5	7	2	7	9	1	10	8	6
ATAD3B|ENSG00000160072.19	580	384	417	125	80	28	226	176	130
ATAD3A|ENSG00000197785.13	650	399	399	107	67	42	291	173	139
TMEM240|ENSG00000205090.8	6	0	0	1	0	0	0	0	0
SSU72|ENSG00000160075.11	999	868	1228	652	432	319	901	976	727
RP5-832C2.5|ENSG00000215014.4	1	3	6	1	0	1	2	2	3
AL645728.1|ENSG00000279244.1	0	1	1	0	0	0	0	0	0
C1orf233|ENSG00000228594.3	214	109	169	32	18	7	107	71	50
RP11-345P4.9|ENSG00000272106.1	68	40	72	25	21	6	24	45	32
MIB2|ENSG00000197530.12	299	203	181	38	33	12	125	86	69
MMP23B|ENSG00000189409.12	0	0	0	0	0	0	1	0	0
CDK11B|ENSG00000248333.8	439	623	566	297	367	228	329	444	375
RP11-345P4.10|ENSG00000272004.1	0	0	0	0	0	0	1	1	0
SLC35E2B|ENSG00000189339.11	1428	1100	1418	444	404	212	645	653	560
RP11-345P4.7|ENSG00000269737.1	21	25	17	7	4	1	7	9	5
RP11-345P4.6|ENSG00000269227.1	12	8	13	7	5	0	2	3	2
CDK11A|ENSG00000008128.22	52	32	27	12	5	5	12	18	11
RP1-283E3.8|ENSG00000268575.1	36	15	27	15	7	3	20	11	9
RP1-283E3.4|ENSG00000227775.3	144	130	171	51	50	37	77	87	84
SLC35E2|ENSG00000215790.6	53	29	37	20	11	5	23	23	27
NADK|ENSG00000008130.15	930	655	798	326	223	120	555	544	377
GNB1|ENSG00000078369.17	6238	4363	6387	4220	2727	2074	5931	6430	5083
RP1-140A9.1|ENSG00000231050.1	1	0	1	1	0	0	1	0	0
CALML6|ENSG00000169885.9	34	27	28	10	6	0	10	18	15
TMEM52|ENSG00000178821.12	8	7	6	1	0	1	3	2	5
CFAP74|ENSG00000142609.17	1	0	0	0	0	0	0	0	0
GABRD|ENSG00000187730.7	40	19	30	10	3	1	20	14	13
RP11-547D24.3|ENSG00000226969.1	1	0	0	0	0	0	0	0	0
PRKCZ|ENSG00000067606.15	294	263	297	161	95	50	231	251	184
RP5-892K4.1|ENSG00000271806.1	2	0	0	1	2	0	0	2	0
RP11-181G12.2|ENSG00000182873.5	43	37	37	10	6	3	18	12	20
FAAP20|ENSG00000162585.16	262	209	256	75	73	31	160	133	87
RP11-181G12.4|ENSG00000234396.3	0	0	0	1	0	0	0	0	0
SKI|ENSG00000157933.9	1325	1021	1223	431	366	200	639	530	437
MORN1|ENSG00000116151.13	114	91	118	38	37	14	52	47	42
RP4-713A8.1|ENSG00000272161.1	0	0	2	0	0	0	0	0	0
RP4-740C4.5|ENSG00000269896.2	122	113	140	105	92	58	150	138	128
RP4-740C4.7|ENSG00000272420.1	1	3	6	1	1	0	0	2	2
RER1|ENSG00000157916.18	1904	1714	1776	843	748	544	1148	1083	868
PEX10|ENSG00000157911.9	206	119	139	59	35	18	122	107	98
PLCH2|ENSG00000149527.17	0	0	0	0	1	1	1	1	0
TTC34|ENSG00000215912.11	0	0	0	0	0	0	0	0	0
RP11-740P5.3|ENSG00000231630.1	0	0	1	0	1	0	0	0	2
LINC00982|ENSG00000177133.10	4	2	0	1	1	0	2	1	4
PRDM16|ENSG00000142611.16	158	153	173	65	36	23	95	81	58
RP1-163G9.2|ENSG00000226286.1	0	0	0	0	1	0	2	1	0
RP11-193J6.1|ENSG00000279839.1	0	0	0	0	0	0	0	0	1
RP11-22L13.1|ENSG00000272235.1	0	0	1	0	0	0	0	1	0
ARHGEF16|ENSG00000130762.14	604	397	482	176	121	45	440	319	241
RP11-168F9.2|ENSG00000272088.1	1	2	7	2	1	2	6	5	4
MEGF6|ENSG00000162591.15	758	444	326	59	30	12	184	109	84
RP11-46F15.2|ENSG00000238260.1	6	1	6	0	0	0	3	2	3
TPRG1L|ENSG00000158109.14	435	319	466	292	223	137	422	382	305
WRAP73|ENSG00000116213.15	543	329	452	186	110	62	288	267	183
TP73|ENSG00000078900.14	12	6	4	7	1	1	5	3	6
RP5-1092A11.5|ENSG00000227589.1	0	0	0	0	0	0	0	0	0
TP73-AS1|ENSG00000227372.10	307	225	256	80	85	26	110	127	109
CCDC27|ENSG00000162592.8	1	1	0	0	0	0	0	0	1
SMIM1|ENSG00000235169.7	9	3	5	6	3	0	17	13	7
LRRC47|ENSG00000130764.9	1043	860	1078	600	475	301	870	748	576
RN7SL574P|ENSG00000266075.2	4	4	4	4	2	1	2	3	3
RP1-286D6.5|ENSG00000272153.1	26	15	25	8	15	10	9	14	5
CEP104|ENSG00000116198.12	528	548	661	369	346	229	436	614	469
DFFB|ENSG00000169598.15	106	98	124	63	50	34	79	91	55
C1orf174|ENSG00000198912.10	301	277	326	181	147	105	259	298	257
LINC01134|ENSG00000236423.5	3	1	1	1	0	0	4	5	4
EEF1DP6|ENSG00000229280.1	0	0	0	0	0	0	0	0	0
AJAP1|ENSG00000196581.10	2	0	0	1	0	0	2	1	0
RP11-542C10.1|ENSG00000231510.1	0	0	0	0	0	0	0	0	0
MIR4417|ENSG00000264341.1	0	0	1	0	0	0	0	0	1
NPHP4|ENSG00000131697.17	236	176	195	65	52	17	110	96	83
AL356261.1|ENSG00000266687.1	0	1	0	0	0	0	0	0	0
KCNAB2|ENSG00000069424.14	69	46	65	24	19	5	39	39	29
CHD5|ENSG00000116254.17	22	9	13	4	7	0	2	7	8
RPL22|ENSG00000116251.9	1431	1661	2019	1564	1297	921	1698	2148	1654
RP1-120G22.11|ENSG00000226944.1	1	0	0	2	2	0	2	1	1
RNF207|ENSG00000158286.12	59	54	47	21	18	7	20	31	18
ICMT|ENSG00000116237.15	4897	4708	5237	1997	1785	1145	2568	2559	2297
LINC00337|ENSG00000225077.2	7	12	8	7	4	3	7	14	5
GPR153|ENSG00000158292.6	173	88	114	30	42	13	89	60	50
ACOT7|ENSG00000097021.19	537	329	418	196	116	76	554	365	267
HES2|ENSG00000069812.11	40	31	50	17	14	9	33	28	20
ESPN|ENSG00000187017.14	1060	614	634	147	98	37	446	217	198
MIR4252|ENSG00000265392.1	0	0	0	0	0	0	0	0	0
RP1-202O8.2|ENSG00000231868.1	10	14	14	3	2	2	4	5	5
TNFRSF25|ENSG00000215788.9	163	88	117	51	26	9	84	61	41
PLEKHG5|ENSG00000171680.20	295	194	222	66	35	16	136	85	63
NOL9|ENSG00000162408.10	384	445	512	283	272	157	279	368	277
RNU6-731P|ENSG00000253022.1	0	0	0	0	0	0	0	0	0
RP11-58A11.2|ENSG00000229519.2	2	2	3	2	0	1	1	3	3
TAS1R1|ENSG00000173662.19	1	0	2	1	0	0	1	0	2
ZBTB48|ENSG00000204859.11	335	292	339	109	73	32	155	130	119
KLHL21|ENSG00000162413.16	598	352	500	168	125	56	298	247	182
PHF13|ENSG00000116273.5	748	791	1085	369	281	190	477	536	440
THAP3|ENSG00000041988.15	156	125	172	70	53	26	153	110	96
DNAJC11|ENSG00000007923.15	818	817	965	553	465	310	728	773	636
RP11-312B8.1|ENSG00000237436.1	0	1	2	0	1	0	0	0	0
CAMTA1|ENSG00000171735.18	201	221	275	212	172	104	255	330	256
RP11-334N17.1|ENSG00000237365.1	0	0	0	0	0	0	0	0	0
CAMTA1-IT1|ENSG00000237402.1	0	1	0	0	0	0	0	1	1
RP4-549F15.1|ENSG00000225126.1	0	0	0	0	0	0	0	0	0
RP11-338N10.1|ENSG00000270171.1	1	0	0	1	1	1	2	0	0
RP11-338N10.2|ENSG00000270035.1	0	0	1	2	0	0	0	2	0
RP11-338N10.3|ENSG00000269978.1	0	0	1	1	0	0	1	4	0
VAMP3|ENSG00000049245.12	667	727	985	770	582	488	758	938	776
RP3-467L1.6|ENSG00000269925.1	11	9	10	5	6	1	7	6	6
PER3|ENSG00000049246.14	278	239	368	169	142	99	169	235	195
RP3-467L1.4|ENSG00000236266.1	1	3	0	2	1	0	0	2	0
UTS2|ENSG00000049247.13	0	0	0	0	0	0	0	0	0
TNFRSF9|ENSG00000049249.8	0	0	1	0	0	0	0	0	0
PARK7|ENSG00000116288.12	1182	1083	1318	1024	707	471	1347	1293	970
Y_RNA|ENSG00000200344.1	1	1	0	0	0	0	0	0	0
ERRFI1|ENSG00000116285.12	572	640	663	433	362	264	418	519	392
RP11-431K24.1|ENSG00000238290.1	1	2	2	0	0	1	1	0	0
CTA-215D11.4|ENSG00000232848.1	1	0	0	0	0	0	0	0	0
RP11-431K24.3|ENSG00000227634.2	0	0	0	0	0	0	0	0	0
SLC45A1|ENSG00000162426.14	4	4	4	0	0	0	2	3	2
RERE|ENSG00000142599.17	2243	2204	2752	1241	1016	684	1626	1644	1413
RP5-1115A15.1|ENSG00000232912.5	1	0	0	0	0	1	0	2	0
SNORA77|ENSG00000221083.1	0	0	1	0	0	0	0	0	0
RP5-1115A15.2|ENSG00000270282.1	0	0	1	0	0	0	0	0	0
AL096855.1|ENSG00000280851.1	0	0	0	0	0	0	0	0	0
RPL7P11|ENSG00000234619.1	0	0	0	0	0	0	0	0	0
RPL7P7|ENSG00000224315.2	1	1	0	0	1	0	0	0	0
RP4-633I8.4|ENSG00000228423.2	0	0	0	0	0	0	0	0	0
ENO1|ENSG00000074800.13	10648	6983	10246	7815	4635	2836	8728	8052	6368
Metazoa_SRP|ENSG00000280816.1	10	11	14	4	3	3	4	3	5
MIR6728|ENSG00000274258.1	0	1	0	0	0	0	0	0	1
ENO1-IT1|ENSG00000236269.1	3	3	6	0	3	3	2	3	2
ENO1-AS1|ENSG00000230679.1	3	6	7	1	2	3	1	1	0
RNU6-304P|ENSG00000201725.1	0	0	0	1	0	0	0	0	0
HMGN2P17|ENSG00000238249.2	1	0	0	0	0	0	0	0	0
RP3-477M7.5|ENSG00000232208.2	8	6	5	1	0	2	2	2	4
RP3-477M7.6|ENSG00000232663.2	0	0	0	0	0	1	0	1	0
SLC2A7|ENSG00000197241.3	1	0	0	0	1	1	0	0	0
SLC2A5|ENSG00000142583.17	4	1	1	0	1	3	0	1	0
GPR157|ENSG00000180758.11	677	564	671	445	342	204	519	498	439
MIR34AHG|ENSG00000228526.4	206	167	176	91	84	33	118	116	78
RP3-510D11.2|ENSG00000234546.3	6	4	3	11	5	4	7	5	5
RP3-510D11.4|ENSG00000281937.1	2	1	3	1	1	0	5	3	0
H6PD|ENSG00000049239.12	1598	1121	1384	452	406	186	598	567	495
SPSB1|ENSG00000171621.13	59	62	58	28	33	12	47	55	41
RP13-392I16.1|ENSG00000235263.1	0	0	0	0	1	0	0	0	0
SLC25A33|ENSG00000171612.6	134	109	172	74	69	48	100	139	97
RP13-15M17.1|ENSG00000231181.1	12	8	8	5	5	1	2	3	5
TMEM201|ENSG00000188807.12	807	452	527	133	83	33	285	177	170
PIK3CD|ENSG00000171608.15	9	6	5	4	3	2	8	6	2
CLSTN1|ENSG00000171603.16	7886	6641	7350	2603	2245	1309	3847	3512	3191
MZT1P1|ENSG00000271264.1	18	30	39	35	31	22	28	50	39
AL357140.1|ENSG00000280113.1	0	0	0	0	0	0	0	0	0
CTNNBIP1|ENSG00000178585.14	420	266	417	228	147	111	373	394	295
LZIC|ENSG00000162441.11	312	401	484	360	354	246	244	447	332
RP11-84A14.4|ENSG00000228150.1	4	2	2	2	2	2	1	8	2
NMNAT1|ENSG00000173614.13	239	264	353	222	198	139	238	292	227
RN7SKP269|ENSG00000202415.1	2	0	1	1	2	0	2	2	0
RBP7|ENSG00000162444.11	0	0	1	0	0	0	0	1	0
UBE4B|ENSG00000130939.18	1002	1106	1359	750	593	431	779	946	792
PGAM1P11|ENSG00000233623.2	0	0	0	0	0	0	0	0	0
RNU6-828P|ENSG00000201746.1	0	0	0	0	0	0	0	0	0
KIF1B|ENSG00000054523.17	2063	2560	2878	1665	1721	1044	1493	1847	1566
RNU6-37P|ENSG00000199562.1	1	0	1	0	0	0	0	1	0
PGD|ENSG00000142657.20	3545	2792	3734	2161	1669	1085	2295	2225	2005
RP4-736L20.3|ENSG00000271989.1	1	0	0	1	0	0	1	0	0
APITD1-CORT|ENSG00000251503.8	1	0	3	2	3	1	0	1	2
APITD1|ENSG00000175279.21	17	11	20	7	10	10	17	22	15
CORT|ENSG00000241563.3	5	1	4	3	1	0	1	4	1
DFFA|ENSG00000160049.11	827	722	941	598	481	334	750	915	662
PEX14|ENSG00000142655.12	519	442	434	151	127	65	347	237	202
RN7SL614P|ENSG00000243267.3	0	0	0	0	0	0	0	0	1
CASZ1|ENSG00000130940.14	833	672	771	362	275	169	492	520	388
RP4-734G22.3|ENSG00000272078.1	20	12	8	5	3	4	10	11	8
C1orf127|ENSG00000175262.14	2	3	1	2	0	0	6	6	6
CFL1P6|ENSG00000215785.2	0	0	0	0	0	1	0	0	0
TARDBP|ENSG00000120948.15	1969	2345	2610	2041	1686	1155	2066	2471	2036
MASP2|ENSG00000009724.16	36	43	39	15	16	6	15	18	9
RP4-635E18.8|ENSG00000271895.2	13	14	9	5	1	5	6	3	6
SRM|ENSG00000116649.9	930	428	668	247	141	65	682	420	373
EXOSC10|ENSG00000171824.13	1617	1732	1855	1146	879	581	1190	1362	1106
RP4-635E18.7|ENSG00000226849.1	10	6	4	4	0	2	1	1	2
Metazoa_SRP|ENSG00000281350.1	5	4	4	2	0	0	0	1	0
RP4-635E18.6|ENSG00000230337.1	2	2	5	3	5	1	4	8	3
MTOR|ENSG00000198793.12	2308	2054	2396	1376	1058	623	1519	1645	1281
MTOR-AS1|ENSG00000225602.5	1	0	0	0	0	0	0	0	0
RNU6-537P|ENSG00000253086.1	0	1	0	0	0	0	0	0	0
ANGPTL7|ENSG00000171819.4	0	0	2	0	0	1	0	0	1
RNU6-291P|ENSG00000207451.1	0	0	0	0	0	0	0	0	0
RPL39P6|ENSG00000238173.1	0	0	0	0	0	0	0	0	1
UBIAD1|ENSG00000120942.13	803	643	839	326	277	166	394	381	305
UBE2V2P3|ENSG00000238199.1	48	41	61	50	40	42	58	92	73
PTCHD2|ENSG00000204624.7	98	58	60	11	9	2	21	20	11
RP1-69M21.2|ENSG00000235643.1	0	1	8	5	0	0	5	1	3
FBXO2|ENSG00000116661.9	61	21	36	14	9	8	47	30	30
FBXO44|ENSG00000132879.13	331	259	302	104	68	28	239	191	125
FBXO6|ENSG00000116663.10	141	81	114	64	40	31	160	118	114
MAD2L2|ENSG00000116670.14	647	381	578	177	134	59	451	302	285
DRAXIN|ENSG00000162490.6	31	28	32	7	3	2	15	11	12
AGTRAP|ENSG00000177674.15	409	177	322	109	63	23	242	174	132
C1orf167|ENSG00000215910.7	10	3	9	4	0	0	10	6	6
MTHFR|ENSG00000177000.10	525	416	536	337	272	125	356	340	324
CLCN6|ENSG00000011021.21	562	461	538	266	194	100	273	281	221
NPPA-AS1|ENSG00000242349.5	3	2	2	1	2	0	0	6	0
NPPA|ENSG00000175206.10	3	1	2	3	2	0	1	0	1
RP5-934G17.6|ENSG00000224904.1	80	29	38	23	6	3	58	26	14
RNU5E-1|ENSG00000199347.1	4	46	3	15	7	1	323	15	8
RNU5E-4P|ENSG00000201801.1	0	0	0	1	0	0	4	0	0
KIAA2013|ENSG00000116685.15	1271	810	972	387	299	146	618	469	370
PLOD1|ENSG00000083444.16	2218	1520	2126	870	610	347	1367	1077	1033
MFN2|ENSG00000116688.16	2455	1840	2428	1454	1033	629	2001	1850	1592
RP5-1077B9.5|ENSG00000270914.1	0	3	2	1	0	0	0	0	2
MIIP|ENSG00000116691.10	214	144	157	74	28	23	130	98	72
Y_RNA|ENSG00000202461.1	2	0	0	0	1	0	0	0	0
TNFRSF8|ENSG00000120949.14	1	0	0	0	0	0	0	1	0
TNFRSF1B|ENSG00000028137.16	0	0	0	0	0	0	0	0	0
VPS13D|ENSG00000048707.13	2078	2526	2579	1711	1821	991	1629	2032	1658
SNORA59A|ENSG00000239149.1	4	2	2	1	0	0	6	1	0
RP5-888M10.2|ENSG00000229484.1	0	0	1	0	0	0	0	0	0
DHRS3|ENSG00000162496.8	23	17	18	105	97	59	96	66	55
RNU6ATAC18P|ENSG00000221340.1	0	0	0	0	1	0	0	0	0
RP11-474O21.5|ENSG00000272482.1	0	0	0	0	0	0	0	0	0
C1orf158|ENSG00000157330.9	0	0	0	1	0	1	0	0	0
HNRNPCL1|ENSG00000179172.8	6	41	22	13	20	11	13	30	15
HNRNPCL2|ENSG00000275774.2	0	0	0	0	0	0	0	0	0
PRAMEF17|ENSG00000204479.4	0	0	0	1	0	0	0	0	0
LRRC38|ENSG00000162494.5	0	1	0	0	0	0	0	0	0
BRWD1P1|ENSG00000215909.3	12	6	9	5	3	2	12	10	7
PDPN|ENSG00000162493.16	0	0	0	0	0	0	0	0	0
PRDM2|ENSG00000116731.22	847	1335	1458	758	710	471	714	951	821
RNU6-1265P|ENSG00000252151.1	1	0	0	0	0	0	0	0	0
RP11-344F13.1|ENSG00000231606.1	0	0	0	0	0	0	0	1	0
RP4-704D23.1|ENSG00000234593.2	3	4	0	4	0	1	1	4	3
KAZN|ENSG00000189337.15	266	239	306	170	108	68	185	224	180
TBCAP2|ENSG00000235829.1	0	0	0	0	0	0	0	0	0
TMEM51-AS1|ENSG00000175147.11	16	16	10	4	7	4	15	9	4
TMEM51|ENSG00000171729.13	317	306	367	116	109	65	198	215	172
C1orf195|ENSG00000204464.7	1	0	0	0	0	0	0	0	0
RP1-21O18.3|ENSG00000215720.4	1	0	3	2	3	1	2	2	0
RP5-903E17.2|ENSG00000278480.1	0	0	1	0	0	0	0	0	0
FHAD1|ENSG00000142621.19	5	3	6	3	7	2	12	14	6
RP3-467K16.7|ENSG00000236045.1	0	0	0	0	0	0	0	1	0
RP3-467K16.4|ENSG00000228140.1	1	1	1	0	0	0	1	1	1
EFHD2|ENSG00000142634.12	344	262	329	153	93	53	383	290	207
CTRC|ENSG00000162438.11	1	0	0	0	0	0	0	0	0
CELA2A|ENSG00000142615.7	0	0	0	0	0	0	0	0	0
CELA2B|ENSG00000215704.9	0	0	0	1	0	1	0	0	0
CASP9|ENSG00000132906.17	80	64	113	72	42	23	87	100	74
DNAJC16|ENSG00000116138.12	711	767	886	493	446	286	443	506	491
SCARNA21|ENSG00000251866.1	0	0	0	0	0	0	0	0	0
RP4-680D5.8|ENSG00000272510.1	1	0	0	1	0	0	0	0	0
AGMAT|ENSG00000116771.5	1	8	3	6	1	1	4	5	2
RP4-680D5.2|ENSG00000237301.1	1	2	0	1	0	0	1	1	1
CHCHD2P6|ENSG00000235084.3	702	379	614	318	141	124	788	518	424
DDI2|ENSG00000197312.11	1263	1516	1984	1416	1420	1025	1279	1745	1403
PLEKHM2|ENSG00000116786.11	913	605	756	248	168	89	577	401	345
RP11-288I21.1|ENSG00000237938.5	3	2	2	1	3	0	6	3	1
SLC25A34|ENSG00000162461.7	8	1	3	2	1	1	3	5	7
FBLIM1|ENSG00000162458.12	188	126	159	81	58	32	204	169	128
RPL12P14|ENSG00000224321.1	0	6	0	0	1	0	2	4	0
UQCRHL|ENSG00000233954.6	1097	1191	1577	1416	1071	699	1944	2138	1579
RP11-169K16.8|ENSG00000178715.8	736	306	464	237	136	77	832	426	237
FLJ37453|ENSG00000179743.4	39	32	28	5	9	3	17	20	14
SPEN|ENSG00000065526.10	2413	3583	3824	1457	1787	1005	1712	2173	1864
ZBTB17|ENSG00000116809.11	568	383	436	135	90	32	312	231	176
RP11-5P18.1|ENSG00000234607.2	5	2	8	4	5	3	5	9	4
C1orf64|ENSG00000183888.4	292	244	298	204	188	93	317	301	230
HSPB7|ENSG00000173641.17	13	10	9	4	3	1	4	8	8
CLCNKA|ENSG00000186510.11	18	15	24	8	4	3	20	28	8
RP11-5P18.10|ENSG00000232456.1	0	0	0	0	0	0	0	0	0
CLCNKB|ENSG00000184908.17	0	0	0	0	0	0	1	1	0
FAM131C|ENSG00000185519.8	3	0	0	1	0	1	2	0	2
EPHA2|ENSG00000142627.12	568	390	358	76	68	36	169	116	101
RP11-276H7.2|ENSG00000227959.1	0	1	0	1	0	0	1	0	0
RP11-276H7.3|ENSG00000224621.1	1	0	0	0	0	0	0	0	0
ARHGEF19|ENSG00000142632.16	267	178	218	41	28	9	99	68	48
ANO7P1|ENSG00000237276.8	5	6	4	5	0	0	4	1	3
RSG1|ENSG00000132881.11	39	32	42	13	2	7	26	26	15
MT1XP1|ENSG00000233929.1	71	19	23	17	7	4	24	22	7
FBXO42|ENSG00000037637.10	562	531	664	377	307	188	452	474	419
SZRD1|ENSG00000055070.16	1740	1236	1720	1012	717	471	1516	1383	1137
RP11-430L17.1|ENSG00000226457.1	10	15	4	5	14	4	12	18	5
SPATA21|ENSG00000187144.11	0	0	0	0	0	0	0	0	1
NECAP2|ENSG00000157191.19	390	357	502	243	172	125	302	353	308
RP4-798A10.2|ENSG00000226029.1	8	9	8	8	3	2	15	10	7
CROCCP3|ENSG00000080947.14	48	28	32	9	11	11	18	17	20
RNU1-1|ENSG00000206652.1	0	0	0	0	0	0	0	1	0
RP4-798A10.7|ENSG00000261135.1	4	5	3	0	0	1	5	1	1
RP5-875O13.1|ENSG00000233421.4	0	0	1	0	0	0	0	0	0
NBPF1|ENSG00000219481.10	353	393	483	167	148	87	241	278	243
RP5-1182A14.5|ENSG00000271732.1	0	0	0	0	0	0	0	1	0
CROCCP2|ENSG00000215908.8	148	85	87	30	8	9	58	42	27
MST1P2|ENSG00000186301.8	10	14	10	2	0	1	6	5	7
EIF1AXP1|ENSG00000236698.1	1074	1474	1630	1098	885	604	1226	1640	1172
RP1-163M9.7|ENSG00000279151.1	0	0	0	0	0	0	0	0	0
CROCC|ENSG00000058453.16	128	103	84	23	11	4	54	45	26
MST1L|ENSG00000186715.10	4	0	2	1	1	0	1	1	0
RNU1-2|ENSG00000207005.1	0	0	0	0	0	0	0	0	0
RP11-108M9.6|ENSG00000272426.1	0	0	3	0	2	1	2	4	1
MFAP2|ENSG00000117122.13	0	0	0	0	0	0	0	0	1
ATP13A2|ENSG00000159363.17	677	388	489	177	111	46	371	243	194
SDHB|ENSG00000117118.9	905	981	1071	928	731	533	1169	1232	946
PADI2|ENSG00000117115.12	3556	2731	4476	4288	3272	2257	4277	4651	3972
RP11-380J14.1|ENSG00000204362.6	0	0	0	0	0	0	1	0	0
PADI1|ENSG00000142623.9	8	4	2	7	7	3	3	9	2
PADI3|ENSG00000142619.4	2	2	3	40	20	15	22	13	13
PADI4|ENSG00000159339.13	1	0	2	0	1	0	0	0	0
AC004824.2|ENSG00000280226.1	0	0	0	0	0	0	0	0	0
PADI6|ENSG00000276747.1	4	1	1	1	0	0	1	2	0
RCC2|ENSG00000179051.13	3415	2608	4015	2607	1902	1194	2907	3073	2418
ARHGEF10L|ENSG00000074964.16	406	249	300	131	78	41	256	188	167
ACTL8|ENSG00000117148.7	0	2	5	1	3	2	9	7	8
IGSF21|ENSG00000117154.11	343	195	213	11	10	1	56	45	46
RP11-174G17.3|ENSG00000280222.1	2	2	0	1	0	0	0	0	0
RP11-174G17|ENSG00000230035.2	1	0	0	0	0	0	0	0	0
KLHDC7A|ENSG00000179023.8	220	209	261	77	76	40	130	116	95
DYNLL1P3|ENSG00000235282.3	91	40	162	93	52	35	152	143	149
PAX7|ENSG00000009709.11	0	0	2	1	1	0	1	0	0
TAS1R2|ENSG00000179002.5	0	0	0	0	0	0	0	0	0
RP13-279N23.2|ENSG00000255275.3	1	0	0	0	0	0	0	0	0
ALDH4A1|ENSG00000159423.16	3297	1923	3144	606	376	193	1546	1308	1012
MIR1290|ENSG00000221662.1	0	0	0	0	0	0	0	0	0
IFFO2|ENSG00000169991.10	439	414	542	350	276	156	389	452	358
RP5-1126H10.2|ENSG00000272084.1	1	3	6	1	1	2	5	3	2
UBR4|ENSG00000127481.14	5601	4674	5230	3228	2795	1431	3840	3923	3287
RP1-43E13.2|ENSG00000230424.1	2	3	2	0	0	1	0	3	0
EMC1|ENSG00000127463.13	2764	2582	2843	1289	1163	637	1316	1308	1259
MRTO4|ENSG00000053372.4	865	835	1107	525	492	294	687	733	602
AKR7L|ENSG00000211454.13	19	12	29	15	5	3	11	5	6
AKR7A3|ENSG00000162482.4	19	6	8	6	4	2	10	5	4
RP4-657E11.10|ENSG00000270728.1	28	27	33	25	18	8	22	23	10
AKR7A2|ENSG00000053371.12	388	270	365	192	91	72	272	252	205
RNU6-1099P|ENSG00000200403.1	0	3	1	2	0	0	0	0	0
PQLC2|ENSG00000040487.12	740	419	501	170	102	52	310	245	184
CAPZB|ENSG00000077549.17	2327	1872	2636	2036	1380	934	2484	2598	1971
RN7SL277P|ENSG00000240490.3	0	1	0	0	0	0	1	0	0
RNU4-28P|ENSG00000201609.1	0	0	0	0	0	0	0	0	0
RP5-1056L3.1|ENSG00000235185.1	0	1	0	0	0	0	0	0	0
MINOS1|ENSG00000173436.13	210	174	253	187	157	123	181	199	138
RP5-1056L3.3|ENSG00000226396.1	1702	1827	1795	1014	864	396	2316	2454	1280
NBL1|ENSG00000158747.13	97	58	86	32	10	9	80	43	32
HTR6|ENSG00000158748.3	4	1	4	0	1	1	0	1	2
TMCO4|ENSG00000162542.13	283	238	257	88	89	47	166	132	124
RNF186|ENSG00000178828.6	1	0	0	0	0	0	0	0	0
OTUD3|ENSG00000169914.5	242	271	273	204	169	115	166	225	167
PLA2G2E|ENSG00000188784.4	0	0	0	0	0	0	0	0	0
PLA2G2A|ENSG00000188257.10	479	422	500	2313	1883	1259	1390	1288	1117
PLA2G5|ENSG00000127472.10	20	14	19	12	15	6	21	29	24
PLA2G2F|ENSG00000158786.4	2	2	0	4	2	0	4	7	4
RP3-340N1.2|ENSG00000227066.1	0	0	0	0	0	0	0	0	0
UBXN10|ENSG00000162543.5	0	1	0	0	1	1	0	0	1
VWA5B1|ENSG00000158816.15	1	0	0	1	0	0	0	0	0
LINC01141|ENSG00000236963.6	1	0	0	0	0	0	0	0	0
CAMK2N1|ENSG00000162545.5	463	496	578	852	712	531	783	1014	777
MUL1|ENSG00000090432.6	892	707	910	415	309	147	558	443	387
CDA|ENSG00000158825.5	1	1	0	1	0	0	1	0	2
PINK1|ENSG00000158828.5	123	66	111	83	42	27	107	112	88
PINK1-AS|ENSG00000117242.7	178	91	131	66	47	28	65	73	66
DDOST|ENSG00000244038.9	6604	5147	5879	2657	1917	1058	3821	3118	2851
KIF17|ENSG00000117245.12	1	0	2	1	0	0	3	1	0
RP5-930J4.5|ENSG00000235432.1	0	0	0	0	0	0	0	0	0
SH2D5|ENSG00000189410.11	19	18	20	5	7	1	10	12	13
HP1BP3|ENSG00000127483.17	2570	3436	4086	2292	2167	1566	1930	3098	2413
EIF4G3|ENSG00000075151.20	1576	2650	2835	1151	1159	776	1088	1602	1298
RNU7-200P|ENSG00000251914.1	0	0	0	0	0	0	0	0	0
MIR1256|ENSG00000221808.1	0	0	0	0	0	0	0	0	0
RPS15AP6|ENSG00000233072.1	2	1	3	1	1	0	0	0	0
RP11-487E1.2|ENSG00000236073.2	0	0	0	0	0	0	0	0	0
HSPE1P27|ENSG00000235112.1	0	1	0	0	0	0	0	0	0
ECE1|ENSG00000117298.14	5996	4502	5368	1932	1473	768	2929	2646	2459
RP3-329E20.2|ENSG00000236936.1	2	0	0	0	0	0	0	0	0
RP5-1071N3.1|ENSG00000231105.1	0	0	1	1	2	0	1	2	1
PPP1R11P1|ENSG00000236216.5	51	58	113	61	34	39	82	103	83
RP11-293F5.8|ENSG00000228823.1	0	0	0	0	0	0	0	0	0
NBPF2P|ENSG00000227001.3	11	15	12	10	7	3	11	7	8
HS6ST1P1|ENSG00000187952.9	37	10	13	1	0	0	5	1	1
NBPF3|ENSG00000142794.18	234	225	295	167	122	101	198	249	195
ALPL|ENSG00000162551.13	21	16	26	6	6	8	18	19	8
RP11-63N8.3|ENSG00000233431.1	0	0	0	0	0	0	0	1	0
AL359815.1|ENSG00000221781.1	0	0	0	0	0	0	0	0	0
RAP1GAP|ENSG00000076864.19	790	642	701	798	489	285	1119	1102	924
USP48|ENSG00000090686.15	1018	1352	1438	819	828	582	742	1047	801
RP11-132G19.3|ENSG00000231978.2	0	0	0	0	0	0	1	0	0
LDLRAD2|ENSG00000187942.11	4	4	2	1	2	1	2	3	2
HSPG2|ENSG00000142798.17	697	333	345	71	65	20	204	122	93
RP11-26H16.1|ENSG00000232037.3	0	2	0	1	0	0	1	1	0
RP1-224A6.3|ENSG00000228397.2	0	0	0	0	0	0	0	0	0
LINC00339|ENSG00000218510.6	143	155	203	139	123	57	131	181	134
CDC42|ENSG00000070831.15	2188	3130	3690	2844	2600	2029	2487	3383	2901
CDC42-IT1|ENSG00000230068.2	1	1	0	0	0	0	1	0	0
RP1-224A6.8|ENSG00000271428.1	0	1	0	0	1	0	1	1	0
RP1-224A6.9|ENSG00000271840.1	1	0	1	0	0	0	0	0	1
WNT4|ENSG00000162552.14	46	31	37	14	17	8	34	19	20
RP11-415K20.1|ENSG00000234397.3	0	1	0	0	0	1	0	0	0
ZBTB40|ENSG00000184677.16	1088	1146	1401	607	562	307	627	746	583
ZBTB40-IT1|ENSG00000237200.1	3	2	5	0	2	1	2	2	1
EPHA8|ENSG00000070886.10	37	26	31	5	6	2	8	3	4
C1QA|ENSG00000173372.16	3	4	1	0	0	0	0	0	0
C1QC|ENSG00000159189.11	0	0	0	0	0	0	0	0	0
EPHB2|ENSG00000133216.16	324	239	241	96	75	29	135	118	115
C1orf234|ENSG00000227868.5	0	0	0	0	0	0	0	0	0
KDM1A|ENSG00000004487.15	2420	2600	3205	1617	1341	877	1663	2076	1641
RP1-184J9.2|ENSG00000240553.1	1	0	1	0	0	0	0	0	0
MIR3115|ENSG00000263793.1	0	0	0	0	0	0	0	0	0
MIR4419A|ENSG00000266802.1	0	0	0	0	0	0	0	0	0
LUZP1|ENSG00000169641.13	614	892	968	423	416	244	431	570	455
RP5-979D14.1|ENSG00000229010.1	0	0	0	0	0	0	0	0	0
RNU6-514P|ENSG00000206935.1	0	1	0	0	0	0	0	0	0
HTR1D|ENSG00000179546.4	8	2	5	1	2	1	7	7	7
RP5-1057J7.1|ENSG00000215381.3	1	0	0	0	0	0	0	0	0
LINC01355|ENSG00000261326.2	184	150	114	50	45	17	65	66	44
HNRNPR|ENSG00000125944.18	2830	4135	4745	2647	2522	1921	2506	3511	3002
ZNF436|ENSG00000125945.14	562	729	855	473	448	313	432	574	469
ZNF436-AS1|ENSG00000249087.6	34	41	44	23	18	5	9	20	16
RP5-1057J7.7|ENSG00000271420.1	1	2	0	0	2	1	1	1	0
TCEA3|ENSG00000204219.9	60	63	56	166	137	79	81	115	80
RP4-654C18.1|ENSG00000232482.2	122	123	177	108	78	49	151	177	129
ASAP3|ENSG00000088280.18	375	326	409	299	225	113	298	290	213
E2F2|ENSG00000007968.6	564	480	656	219	181	101	363	353	292
RP1-150O5.3|ENSG00000235052.1	2	8	4	2	3	1	6	4	4
ID3|ENSG00000117318.8	287	161	224	61	34	20	71	84	55
RPL11|ENSG00000142676.12	4149	3898	5442	3719	2621	1912	4405	4615	3747
TCEB3|ENSG00000011007.12	1002	1457	1613	793	747	521	738	1027	873
TCEB3-AS1|ENSG00000236810.5	14	13	23	16	9	8	28	30	17
PITHD1|ENSG00000057757.9	494	432	596	364	287	212	462	492	348
LYPLA2|ENSG00000011009.10	441	217	382	156	89	43	412	303	215
GALE|ENSG00000117308.14	517	410	455	232	122	59	366	345	251
HMGCL|ENSG00000117305.14	451	339	506	404	276	200	472	479	353
FUCA1|ENSG00000179163.11	610	633	604	427	363	244	448	446	398
CNR2|ENSG00000188822.7	1	0	2	1	1	0	0	0	0
BTBD6P1|ENSG00000229106.1	51	24	43	21	10	3	30	23	17
RP11-4M23.4|ENSG00000230228.2	0	0	0	0	0	1	0	0	0
PNRC2|ENSG00000189266.11	1080	1480	1679	973	864	714	912	1358	1136
SRSF10|ENSG00000188529.14	2678	3509	3613	1882	1819	1419	1707	2475	2121
RP11-4M23.7|ENSG00000215905.4	4	0	8	1	0	2	8	6	3
RP11-293P20.2|ENSG00000225315.2	0	1	1	1	1	0	1	0	2
MYOM3|ENSG00000142661.18	20	10	11	1	2	1	12	6	3
IL22RA1|ENSG00000142677.3	0	0	0	0	0	0	0	0	0
IFNLR1|ENSG00000185436.11	70	69	97	64	45	25	68	69	48
RP11-10N16.3|ENSG00000232298.2	0	0	0	0	0	0	0	0	0
GRHL3|ENSG00000158055.15	64	63	68	28	28	11	41	49	33
STPG1|ENSG00000001460.17	32	27	41	42	36	16	33	38	31
NIPAL3|ENSG00000001461.16	550	541	608	540	564	394	427	456	411
RCAN3|ENSG00000117602.11	325	281	393	348	335	234	337	441	342
RP4-594I10.3|ENSG00000264443.1	0	0	0	0	0	0	0	0	1
NCMAP|ENSG00000184454.6	9	10	8	176	170	100	112	111	98
SRRM1|ENSG00000133226.16	987	1854	1620	878	1031	625	979	1310	1074
CLIC4|ENSG00000169504.14	2854	4403	4857	2903	2903	2374	2777	4180	3414
RNU6-1208P|ENSG00000238482.1	0	0	0	0	0	0	0	0	0
RUNX3|ENSG00000020633.18	6	0	4	2	2	0	5	4	3
RP11-84D1.1|ENSG00000229162.1	0	0	0	0	0	0	0	0	0
RP11-84D1.2|ENSG00000261025.1	1	0	0	0	0	0	0	0	0
SYF2|ENSG00000117614.9	300	560	575	390	456	376	334	544	389
RSRP1|ENSG00000117616.17	575	989	713	398	390	201	334	601	415
RP3-465N24.6|ENSG00000272432.1	0	0	0	1	0	0	1	2	0
RP3-465N24.5|ENSG00000261349.1	1	0	1	1	0	0	0	1	1
RHD|ENSG00000187010.18	0	1	0	0	0	0	1	0	0
SDHDP6|ENSG00000224183.1	0	0	0	0	0	0	0	1	0
RP11-335G20.7|ENSG00000259984.1	0	1	1	0	1	0	1	0	0
TMEM50A|ENSG00000183726.10	2593	2698	2891	1572	1419	974	1613	1701	1501
RHCE|ENSG00000188672.16	16	13	14	13	10	4	5	10	8
RP3-469D22.1|ENSG00000238084.4	33	38	52	33	32	22	35	47	62
TMEM57|ENSG00000204178.9	1400	2377	2074	958	1092	769	877	1117	1035
LDLRAP1|ENSG00000157978.11	740	547	771	413	297	199	628	594	473
RP11-70P17.1|ENSG00000225643.1	0	2	2	2	0	1	2	0	0
MAN1C1|ENSG00000117643.14	83	67	88	82	57	31	88	92	89
RP1-187B23.1|ENSG00000233478.1	1	0	0	0	1	0	0	0	0
SEPN1|ENSG00000162430.16	1577	1023	1342	487	327	192	828	644	612
RP1-317E23.3|ENSG00000228172.5	12	7	15	0	2	0	5	4	4
MTFR1L|ENSG00000117640.17	498	368	506	266	214	125	327	360	280
AUNIP|ENSG00000127423.10	193	276	317	156	112	87	146	188	146
RP1-125I3.2|ENSG00000236528.1	0	0	0	0	0	0	0	0	0
PAQR7|ENSG00000182749.5	55	39	44	32	13	8	47	38	47
STMN1|ENSG00000117632.20	4101	6584	7928	3174	2969	2292	3202	4982	3649
SNRPFP2|ENSG00000229786.1	0	0	0	0	0	0	0	0	0
RP1-125I3.4|ENSG00000223624.1	2	0	0	1	0	0	0	2	0
PAFAH2|ENSG00000158006.13	314	362	494	387	376	264	366	474	402
EXTL1|ENSG00000158008.9	2	2	0	0	0	0	0	0	0
SLC30A2|ENSG00000158014.14	15	11	12	0	3	1	6	3	5
TRIM63|ENSG00000158022.6	1	2	5	3	0	1	2	5	2
AL391650.1|ENSG00000265320.1	0	0	0	0	0	0	0	0	0
PDIK1L|ENSG00000175087.9	366	640	623	389	388	261	297	441	343
FAM110D|ENSG00000197245.5	0	0	0	0	0	0	1	0	0
RP11-96L14.7|ENSG00000236782.6	1	0	0	0	0	0	0	0	0
ZNF593|ENSG00000142684.7	3	0	0	0	0	0	2	1	0
CNKSR1|ENSG00000142675.17	5	5	10	1	0	0	2	1	3
CATSPER4|ENSG00000188782.7	0	0	0	0	0	0	0	0	1
RP11-231P20.2|ENSG00000236155.6	0	0	0	0	0	0	1	0	1
RP11-231P20.6|ENSG00000278572.1	0	0	0	0	0	0	0	0	0
CEP85|ENSG00000130695.13	441	533	700	307	280	161	307	380	301
RP11-231P20.5|ENSG00000270733.1	1	1	2	0	0	1	0	0	0
SH3BGRL3|ENSG00000142669.13	262	114	269	151	107	85	365	260	214
UBXN11|ENSG00000158062.20	229	206	152	65	43	23	124	115	80
CD52|ENSG00000169442.8	0	1	0	0	0	0	0	0	0
AIM1L|ENSG00000176092.13	28	17	25	30	23	14	36	16	20
RP11-569G9.7|ENSG00000225854.2	0	1	0	0	0	0	0	0	0
ZNF683|ENSG00000176083.17	0	0	0	0	0	0	1	0	0
LIN28A|ENSG00000131914.10	1	0	0	0	1	0	2	2	0
DHDDS|ENSG00000117682.16	619	543	738	454	390	220	508	536	415
RP3-476K8.4|ENSG00000223583.1	1	0	1	1	2	0	0	1	0
RP3-476K8.3|ENSG00000225891.1	1	4	3	1	2	2	2	1	3
HMGN2|ENSG00000198830.10	1378	2353	2202	878	846	567	716	1260	1046
RPS6KA1|ENSG00000117676.13	755	515	774	415	269	146	632	479	415
Y_RNA|ENSG00000252802.1	0	0	0	0	0	0	2	0	0
RP5-968P14.2|ENSG00000260063.1	19	33	34	10	10	2	4	10	14
ARID1A|ENSG00000117713.17	3030	2623	3417	1560	1287	794	2098	2202	1848
PIGV|ENSG00000060642.10	459	388	526	278	224	111	298	286	222
RN7SL165P|ENSG00000241188.3	0	0	0	0	0	0	0	1	0
ZDHHC18|ENSG00000204160.11	755	590	772	327	238	124	472	395	329
SFN|ENSG00000175793.11	284	165	281	178	82	35	336	234	185
GPN2|ENSG00000142751.14	580	371	471	374	244	172	430	463	348
GPATCH3|ENSG00000198746.12	191	174	221	100	77	50	156	179	158
NUDC|ENSG00000090273.13	695	760	937	515	343	229	721	693	498
NR0B2|ENSG00000131910.4	11	6	8	3	6	1	24	6	3
KDF1|ENSG00000175707.8	450	201	379	172	96	61	318	251	195
RPL12P13|ENSG00000172746.6	0	2	2	1	1	1	0	1	1
RP11-344H11.5|ENSG00000224064.1	0	0	0	0	0	0	0	0	1
OSTCP2|ENSG00000225294.1	73	73	93	57	46	23	54	69	61
TRNP1|ENSG00000253368.3	23	15	38	11	14	12	20	19	25
FAM46B|ENSG00000158246.7	261	155	245	91	59	38	151	138	93
AL137860.1|ENSG00000280403.1	0	0	0	0	0	0	0	0	0
SLC9A1|ENSG00000090020.10	2404	1415	2025	791	626	315	1331	1090	993
CHCHD3P3|ENSG00000214973.3	416	474	582	323	262	170	472	501	397
NPM1P39|ENSG00000225159.1	1130	1280	1681	1431	1101	881	1398	1865	1459
RP11-40H20.4|ENSG00000224311.1	0	0	0	0	0	0	0	1	0
WDTC1|ENSG00000142784.15	860	468	825	400	219	158	642	630	508
Y_RNA|ENSG00000252098.1	0	0	0	0	0	0	0	0	0
RP11-4K3__A.3|ENSG00000243659.1	1	1	1	0	1	0	0	1	0
TMEM222|ENSG00000186501.14	760	410	573	173	102	55	407	303	225
RNU6-48P|ENSG00000206888.1	0	0	1	1	0	1	0	0	0
ACTG1P20|ENSG00000241547.1	4	4	4	0	0	3	0	2	0
SYTL1|ENSG00000142765.17	342	225	224	86	64	12	134	101	99
MAP3K6|ENSG00000142733.14	532	342	392	127	106	52	322	234	184
FCN3|ENSG00000142748.12	6	5	5	1	3	0	4	5	3
CD164L2|ENSG00000174950.10	0	1	0	0	0	0	0	0	0
GPR3|ENSG00000181773.6	26	6	17	4	4	1	6	8	6
WASF2|ENSG00000158195.10	1767	1339	1973	1366	1003	631	1447	1559	1285
RP4-752I6.1|ENSG00000241169.1	0	0	0	0	1	0	1	0	0
RP1-159A19.4|ENSG00000237429.1	0	0	0	0	0	0	0	0	0
AHDC1|ENSG00000126705.13	434	285	301	106	97	30	207	131	105
FGR|ENSG00000000938.12	0	0	1	0	0	0	0	0	0
RP1-159A19.3|ENSG00000235912.1	129	219	256	161	123	69	201	324	219
IFI6|ENSG00000126709.14	73	48	47	40	38	16	108	60	28
RP11-288L9.4|ENSG00000225886.3	0	2	0	0	1	0	0	0	0
FAM76A|ENSG00000009780.15	132	188	211	69	78	44	92	109	103
RP3-426I6.2|ENSG00000231344.1	248	197	283	225	150	100	322	353	294
RPEP3|ENSG00000230833.1	3	3	0	8	4	2	4	5	7
STX12|ENSG00000117758.13	320	428	423	306	318	223	334	433	367
RP3-426I6.5|ENSG00000269971.1	1	0	0	1	0	0	0	0	0
AL020997.1|ENSG00000276889.1	0	0	0	1	0	0	0	0	0
RP3-426I6.6|ENSG00000270031.1	1	1	0	1	0	1	1	0	0
PPP1R8|ENSG00000117751.17	562	615	797	519	392	299	519	651	510
SCARNA1|ENSG00000252947.1	0	2	0	1	0	1	15	3	1
THEMIS2|ENSG00000130775.15	5	3	3	1	2	0	2	2	1
RPA2|ENSG00000117748.9	544	545	657	376	278	206	477	545	459
SMPDL3B|ENSG00000130768.14	569	465	543	154	127	72	232	224	194
RP11-460I13.2|ENSG00000227050.1	1	0	2	1	0	0	0	0	1
XKR8|ENSG00000158156.7	68	29	51	16	10	2	21	17	13
EYA3|ENSG00000158161.15	307	321	427	268	252	138	246	359	306
RP11-460I13.6|ENSG00000238231.2	0	0	0	0	0	0	0	0	0
RN7SL559P|ENSG00000240750.3	0	1	1	0	0	2	0	0	1
SPCS2P4|ENSG00000228589.3	2666	3054	3239	1727	1428	920	1887	2001	1743
RP5-1053E7.3|ENSG00000214812.3	290	267	325	193	184	89	227	245	172
PTAFR|ENSG00000169403.11	8	10	11	59	40	19	26	37	13
DNAJC8|ENSG00000126698.10	819	871	1009	610	490	378	730	856	712
ATPIF1|ENSG00000130770.17	934	920	1023	585	470	346	804	829	631
RP5-1092A3.4|ENSG00000270605.1	121	112	115	26	39	15	28	65	63
RP5-1092A3.5|ENSG00000271398.1	0	1	2	0	0	0	0	0	0
SESN2|ENSG00000130766.4	312	216	355	173	110	47	286	251	213
MED18|ENSG00000130772.13	180	160	189	145	95	54	193	181	146
PHACTR4|ENSG00000204138.12	956	1088	1360	847	769	490	809	1080	934
Y_RNA|ENSG00000206779.1	0	0	0	0	1	0	0	0	0
RP1-308E4.1|ENSG00000229820.2	12	6	11	5	3	2	10	6	4
RNU6ATAC27P|ENSG00000221216.1	0	1	0	0	0	0	0	0	0
RCC1|ENSG00000180198.15	1326	1085	1528	782	649	405	1118	1157	955
SNHG3|ENSG00000242125.3	768	855	809	335	287	174	303	403	351
SNORA73B|ENSG00000200087.1	70	73	69	86	21	8	819	35	44
PRDX3P2|ENSG00000231468.2	102	136	141	96	76	50	161	147	122
RP4-669K10.8|ENSG00000279443.1	87	55	64	47	41	17	48	52	48
TRNAU1AP|ENSG00000180098.9	214	173	215	152	106	61	185	192	145
SNHG12|ENSG00000197989.13	401	455	359	146	134	48	148	158	132
SNORD99|ENSG00000221539.1	22	74	32	8	14	3	17	14	19
TAF12|ENSG00000120656.11	189	241	274	228	197	117	211	276	200
RAB42|ENSG00000188060.6	0	1	3	0	2	0	1	0	0
RP11-442N24__B.1|ENSG00000229388.1	10	4	3	6	1	3	2	5	2
GMEB1|ENSG00000162419.12	277	283	328	172	154	104	201	242	203
YTHDF2|ENSG00000198492.14	1931	1952	2370	1418	1070	759	1511	1697	1375
OPRD1|ENSG00000116329.10	47	24	25	22	15	4	25	28	18
EPB41|ENSG00000159023.18	385	631	689	526	436	297	427	610	485
RP4-604A21.1|ENSG00000225616.2	329	124	132	111	58	47	317	195	124
TMEM200B|ENSG00000253304.1	2	1	0	1	0	0	1	0	1
RP11-242O24.3|ENSG00000225750.1	0	0	2	1	0	0	1	0	0
SRSF4|ENSG00000116350.16	1366	1467	1637	881	721	475	1090	1237	906
MECR|ENSG00000116353.15	196	164	234	97	58	31	144	158	122
RP11-467D18.2|ENSG00000237934.1	4	4	2	4	0	1	1	1	1
PTPRU|ENSG00000060656.19	118	79	88	99	54	36	165	112	107
MATN1|ENSG00000162510.5	0	1	2	0	1	0	0	0	0
MATN1-AS1|ENSG00000186056.9	19	10	12	9	7	2	7	8	9
LAPTM5|ENSG00000162511.7	0	0	0	0	0	0	0	0	0
RP5-1125N11.2|ENSG00000223382.4	2	1	3	3	3	1	2	5	1
SDC3|ENSG00000162512.15	666	557	696	236	171	99	321	329	271
PUM1|ENSG00000134644.15	1973	1900	2384	1283	1137	686	1487	1779	1454
RP11-201O14.1|ENSG00000237329.2	0	0	0	0	0	0	0	0	0
RP11-201O14.2|ENSG00000232768.1	0	0	0	0	0	0	0	0	0
SEPW1P|ENSG00000215900.4	154	150	240	145	66	64	254	310	227
NKAIN1|ENSG00000084628.9	79	44	79	27	15	9	32	30	31
SNRNP40|ENSG00000060688.12	341	315	423	231	154	94	255	319	217
RP11-490K7.4|ENSG00000229447.2	20	9	16	17	15	5	12	14	23
ZCCHC17|ENSG00000121766.14	246	372	397	240	283	200	313	373	285
RP11-266K22.2|ENSG00000229044.1	0	0	0	0	0	0	0	0	0
FABP3|ENSG00000121769.7	8	6	4	7	5	3	8	8	9
SERINC2|ENSG00000168528.11	5485	2144	3180	850	469	246	2614	1468	1339
RP11-439L8.2|ENSG00000215899.3	1	1	0	1	0	0	1	0	0
LINC01225|ENSG00000260386.5	7	7	4	4	4	0	1	2	0
LINC01226|ENSG00000223907.1	5	7	7	1	1	0	1	1	4
RP11-439L8.5|ENSG00000260636.1	0	0	1	0	0	0	0	0	0
RP11-73M7.1|ENSG00000229167.1	0	0	0	0	0	0	1	0	0
TINAGL1|ENSG00000142910.15	9	16	13	10	4	3	10	12	17
HCRTR1|ENSG00000121764.11	1	1	0	2	0	0	1	1	1
PEF1|ENSG00000162517.12	666	458	689	431	268	165	623	569	446
RP11-73M7.6|ENSG00000235790.7	2	0	1	2	0	0	1	0	0
RP11-73M7.9|ENSG00000264078.1	0	0	0	0	0	0	0	0	0
COL16A1|ENSG00000084636.17	36	30	28	4	5	3	5	17	9
ADGRB2|ENSG00000121753.12	222	125	168	29	12	10	64	48	33
MIR4254|ENSG00000266580.1	0	0	0	0	0	0	0	0	0
SPOCD1|ENSG00000134668.12	7	5	6	2	3	1	8	7	2
RP11-84A19.2|ENSG00000203620.2	0	0	1	0	0	0	0	0	0
RP11-84A19.4|ENSG00000269967.1	0	5	0	0	2	1	0	1	0
PTP4A2|ENSG00000184007.17	2223	2467	3218	2358	2061	1727	2223	3096	2411
AL136115.1|ENSG00000281319.1	1	1	0	0	0	0	0	1	0
RP4-534N18.2|ENSG00000228634.1	1	3	3	0	1	0	1	2	0
KHDRBS1|ENSG00000121774.17	3595	4458	4804	2666	2348	1713	2859	3577	2678
RP11-277A4.4|ENSG00000203325.3	2	1	0	0	0	0	0	0	1
TMEM39B|ENSG00000121775.17	301	171	219	71	46	19	135	100	92
MIR5585|ENSG00000266203.1	0	0	0	0	0	0	0	0	0
KPNA6|ENSG00000025800.13	1141	1184	1547	1129	988	598	1081	1304	1143
TXLNA|ENSG00000084652.15	1470	1560	1771	951	729	366	1099	1137	945
CCDC28B|ENSG00000160050.14	24	16	34	20	11	4	20	9	8
RP4-622L5.7|ENSG00000224066.1	2	3	2	0	0	0	0	0	1
IQCC|ENSG00000160051.11	139	167	211	69	50	30	92	102	83
DCDC2B|ENSG00000222046.2	5	1	2	1	0	0	4	0	1
TMEM234|ENSG00000160055.19	102	93	110	32	39	19	57	56	42
EIF3I|ENSG00000084623.11	1756	1188	1913	1626	1007	674	1912	1894	1530
MTMR9LP|ENSG00000220785.7	247	177	219	65	46	23	119	109	86
FAM167B|ENSG00000183615.5	14	12	20	14	7	1	9	7	7
LCK|ENSG00000182866.16	0	0	0	0	0	0	0	0	0
HDAC1|ENSG00000116478.11	1177	1283	1394	873	786	524	1002	1159	887
MARCKSL1|ENSG00000175130.6	4172	2485	4668	2197	1497	1114	3261	2985	2503
RP4-811H24.9|ENSG00000233775.1	1	1	1	0	2	0	0	0	0
TSSK3|ENSG00000162526.6	9	5	8	3	5	3	2	5	1
FAM229A|ENSG00000225828.1	10	5	6	5	4	2	8	6	4
BSDC1|ENSG00000160058.18	1055	1153	1573	982	720	447	1171	1380	1090
GAPDHP20|ENSG00000224333.1	1	0	1	0	0	0	0	0	0
RP11-395N6.4|ENSG00000270850.1	0	2	1	0	0	0	2	0	0
LRRC37A12P|ENSG00000229259.1	0	0	0	1	0	0	0	1	1
ZBTB8B|ENSG00000273274.1	1	0	1	0	0	1	0	0	0
ZBTB8A|ENSG00000160062.14	103	131	128	86	82	65	73	99	83
ZBTB8OS|ENSG00000176261.15	117	149	158	138	89	107	136	196	132
Y_RNA|ENSG00000200591.1	0	0	0	0	0	0	0	0	0
RBBP4|ENSG00000162521.18	2251	2573	2920	1940	1689	1341	1748	2121	1691
SYNC|ENSG00000162520.14	14	8	17	14	5	4	10	18	9
RP11-114B7.6|ENSG00000224409.1	0	0	0	0	0	0	0	0	0
KIAA1522|ENSG00000162522.10	3349	2128	3319	2082	1405	816	3213	2787	2270
YARS|ENSG00000134684.10	1622	1438	2038	1281	1036	687	1574	1773	1435
S100PBP|ENSG00000116497.17	412	484	555	358	322	232	327	492	403
FNDC5|ENSG00000160097.15	10	2	3	5	2	0	6	4	3
HPCA|ENSG00000121905.9	1	1	0	1	0	0	1	0	0
TMEM54|ENSG00000121900.18	537	243	377	154	81	39	500	282	235
RNF19B|ENSG00000116514.16	239	218	206	167	129	96	224	264	228
RP5-1174N9.2|ENSG00000278966.2	0	0	2	0	0	1	1	0	0
RP4-803A2.1|ENSG00000217644.5	1	2	1	0	0	1	0	0	0
RP4-803A2.2|ENSG00000239670.1	0	0	1	0	1	0	1	1	1
RP1-117O3.2|ENSG00000236065.2	2	1	0	0	0	0	0	1	0
AK2|ENSG00000004455.16	1037	1165	1398	907	718	555	1118	1379	1095
Metazoa_SRP|ENSG00000276645.1	0	0	1	0	0	0	0	0	0
AZIN2|ENSG00000142920.16	17	7	9	7	4	2	19	16	12
RP11-131M11.2|ENSG00000278997.1	9	15	9	9	5	3	7	10	10
TRIM62|ENSG00000116525.13	275	163	296	189	126	81	340	293	234
RP11-131M11.3|ENSG00000279179.1	21	15	12	7	9	3	8	20	9
ZNF362|ENSG00000160094.14	539	419	586	217	156	112	402	390	325
RP11-415J8.7|ENSG00000270115.1	3	1	1	2	2	0	3	5	2
RP11-415J8.3|ENSG00000225313.5	37	26	27	9	14	11	21	14	12
PHC2|ENSG00000134686.16	1102	788	1164	566	332	236	890	965	803
AL513327.1|ENSG00000266239.2	3	1	3	1	0	0	2	0	1
RN7SKP16|ENSG00000222112.1	4	1	1	1	1	0	0	0	1
RP11-415J8.5|ENSG00000233246.1	0	3	1	0	0	0	2	1	0
ZSCAN20|ENSG00000121903.14	44	69	83	70	71	39	51	91	84
RP4-580O19.2|ENSG00000235907.2	59	46	48	45	37	15	44	58	57
CSMD2|ENSG00000121904.17	0	2	3	8	1	2	6	0	3
SMIM12|ENSG00000163866.8	665	504	704	397	319	211	642	583	503
GJB5|ENSG00000189280.3	1	2	6	2	3	0	9	4	3
GJB4|ENSG00000189433.5	1	0	0	1	1	1	1	1	1
GJB3|ENSG00000188910.7	1	0	0	0	0	0	1	1	1
GJA4|ENSG00000187513.8	1	0	0	0	0	0	0	0	0
RP5-997D16.2|ENSG00000230163.1	32	29	38	11	13	8	30	26	15
DLGAP3|ENSG00000116544.11	10	4	8	4	2	0	14	7	5
RP11-244H3.1|ENSG00000241014.1	8	5	17	5	6	1	7	4	4
ZMYM6|ENSG00000163867.16	130	239	172	94	101	69	123	144	110
ZMYM1|ENSG00000197056.9	376	602	497	356	355	226	249	378	311
EFCAB14P1|ENSG00000228348.1	36	36	69	36	47	24	41	61	44
SFPQ|ENSG00000116560.10	8278	13437	12424	7187	8056	5532	6939	9722	7883
Y_RNA|ENSG00000201868.1	0	0	0	0	0	0	0	0	0
ZMYM4|ENSG00000146463.11	931	1398	1488	936	931	629	889	1178	1016
RN7SL503P|ENSG00000240374.3	0	0	0	0	0	0	0	0	0
RPL5P4|ENSG00000229994.1	745	584	780	599	442	364	775	791	674
ZMYM4-AS1|ENSG00000227409.1	0	2	0	0	0	0	0	0	0
Metazoa_SRP|ENSG00000278702.1	0	1	0	0	0	0	0	0	0
KIAA0319L|ENSG00000142687.17	2789	2424	2783	1708	1496	791	2067	2034	1808
RP4-728D4.3|ENSG00000236274.1	0	0	0	0	0	0	0	0	0
NCDN|ENSG00000020129.15	770	439	682	322	222	96	674	504	387
RP4-728D4.2|ENSG00000239636.1	0	1	0	1	0	0	2	1	1
TFAP2E|ENSG00000116819.6	2	1	5	6	1	2	1	6	0
PSMB2|ENSG00000126067.11	1668	1157	1871	1252	970	699	1856	1940	1632
C1orf216|ENSG00000142686.7	333	255	283	163	130	81	255	258	208
CLSPN|ENSG00000092853.13	471	878	760	316	399	242	315	510	433
RP11-435D7.3|ENSG00000232335.1	0	1	2	1	1	0	0	0	0
AGO4|ENSG00000134698.10	401	399	442	342	332	195	339	531	411
AGO1|ENSG00000092847.11	788	585	797	702	571	405	831	1046	780
RP4-789D17.4|ENSG00000271164.1	0	0	0	0	0	0	0	0	0
AGO3|ENSG00000126070.19	325	332	305	202	232	143	211	287	201
RP4-665N4.8|ENSG00000271554.1	2	0	0	0	0	0	0	0	0
RP4-665N4.4|ENSG00000232862.5	0	0	0	0	0	0	0	0	0
TEKT2|ENSG00000092850.11	0	1	0	0	0	0	0	1	0
ADPRHL2|ENSG00000116863.10	397	230	353	271	191	108	395	382	269
COL8A2|ENSG00000171812.11	1	1	0	0	1	0	1	0	1
TRAPPC3|ENSG00000054116.11	742	719	946	632	557	362	799	944	692
MAP7D1|ENSG00000116871.15	690	514	605	325	226	140	683	527	414
THRAP3|ENSG00000054118.13	2507	4696	4741	2404	2879	1791	2117	3346	2669
UBE2V2P4|ENSG00000231849.1	0	0	1	0	1	0	0	0	1
SH3D21|ENSG00000214193.9	252	238	243	119	95	48	138	175	130
EVA1B|ENSG00000142694.6	45	19	19	6	2	0	10	6	4
RP11-268J15.5|ENSG00000116883.8	75	47	52	50	33	23	51	54	37
STK40|ENSG00000196182.10	466	290	455	236	169	112	475	401	330
LSM10|ENSG00000181817.5	293	161	252	166	102	59	345	313	213
OSCP1|ENSG00000116885.18	119	119	129	76	66	40	106	99	88
SNORA63|ENSG00000201448.1	0	0	0	0	0	0	2	0	0
MRPS15|ENSG00000116898.11	535	658	874	731	548	426	935	1166	841
CSF3R|ENSG00000119535.17	2	0	1	2	2	0	5	5	3
GRIK3|ENSG00000163873.9	1213	1123	1338	813	719	397	1062	904	872
MIR4255|ENSG00000264698.1	0	0	0	1	0	0	0	0	0
RPS29P6|ENSG00000230451.2	0	0	0	0	0	0	0	0	0
LINC01137|ENSG00000233621.1	68	44	48	23	16	10	32	36	44
ZC3H12A|ENSG00000163874.8	142	94	121	35	30	9	92	83	69
MEAF6|ENSG00000163875.15	397	475	604	401	328	250	394	581	438
MIR5581|ENSG00000263675.1	0	1	0	0	0	0	3	1	1
SNIP1|ENSG00000163877.9	286	344	386	281	228	145	258	288	281
FTH1P1|ENSG00000232273.1	1	0	0	0	0	0	0	0	0
RP3-423B22.5|ENSG00000237749.4	21	60	51	25	20	24	23	55	34
DNALI1|ENSG00000163879.10	2	4	0	6	1	0	4	1	3
GNL2|ENSG00000134697.12	869	1413	1425	931	975	587	934	1247	963
RSPO1|ENSG00000169218.13	2	0	1	1	1	0	2	1	1
C1orf109|ENSG00000116922.14	362	348	462	369	265	209	370	476	332
CDCA8|ENSG00000134690.10	810	777	1049	688	478	352	802	884	709
EPHA10|ENSG00000183317.16	98	98	94	35	18	10	45	57	47
ACTN4P2|ENSG00000214141.4	1	1	0	0	0	0	2	3	0
RP11-109P14.2|ENSG00000227416.2	9	8	7	2	5	10	5	4	4
MANEAL|ENSG00000185090.14	633	434	570	236	164	80	398	271	260
YRDC|ENSG00000196449.3	345	297	342	227	185	131	279	355	266
C1orf122|ENSG00000197982.13	258	118	215	168	107	48	322	233	160
MTF1|ENSG00000188786.9	364	358	466	294	253	137	277	375	310
RP11-109P14.8|ENSG00000235673.1	0	0	0	0	0	0	0	0	0
INPP5B|ENSG00000204084.12	171	131	157	81	87	50	104	155	124
SNORA63|ENSG00000252448.1	0	1	0	0	0	0	0	0	1
SF3A3|ENSG00000183431.11	657	830	843	621	622	447	665	896	702
RNU6-510P|ENSG00000212541.1	1	0	1	0	0	0	0	1	0
FHL3|ENSG00000183386.9	21	7	17	8	7	4	18	27	25
UTP11L|ENSG00000183520.11	410	658	701	479	513	370	415	700	555
POU3F1|ENSG00000185668.6	27	21	42	6	4	1	7	14	4
RP5-884C9.2|ENSG00000224592.5	6	0	2	0	0	0	2	2	1
RP5-884C9.3|ENSG00000223589.2	0	0	0	0	0	0	0	0	0
MIR3659|ENSG00000265596.1	0	0	0	0	0	0	0	0	0
LINC01343|ENSG00000237290.1	1	1	0	0	0	0	1	0	0
RP11-329N22.2|ENSG00000275350.1	0	0	0	0	0	0	1	0	0
RP11-334L9.1|ENSG00000215895.4	2097	2267	2410	1152	1274	888	1179	1237	1227
RRAGC|ENSG00000116954.7	261	280	337	217	156	124	252	333	249
RP5-864K19.4|ENSG00000228436.2	3	2	5	3	1	1	4	5	1
MYCBP|ENSG00000214114.8	359	304	380	330	236	233	437	500	369
RP5-864K19.6|ENSG00000274944.4	0	0	0	0	0	0	0	0	1
GJA9|ENSG00000131233.9	0	0	1	0	0	0	0	0	0
RHBDL2|ENSG00000158315.10	1	0	0	0	2	0	0	1	0
AKIRIN1|ENSG00000174574.15	464	590	754	499	453	388	580	835	701
NDUFS5|ENSG00000168653.10	1210	929	1105	977	651	517	1483	1372	1093
MACF1|ENSG00000127603.23	5241	6702	6753	3374	3935	1957	3841	4901	3964
RNU6-608P|ENSG00000206654.1	0	0	0	0	0	0	0	0	0
RNA5SP44|ENSG00000222378.1	0	0	0	0	0	0	0	1	0
RP11-416A14.1|ENSG00000270040.1	0	0	0	0	1	0	0	0	0
RP11-420K8.1|ENSG00000226438.1	0	0	0	0	0	0	0	0	1
HSPE1P8|ENSG00000217897.2	0	0	0	0	0	0	1	0	0
BMP8A|ENSG00000183682.7	10	7	5	3	0	0	6	6	2
OXCT2P1|ENSG00000237624.1	1	2	0	0	0	0	0	0	1
RP11-69E11.4|ENSG00000182109.7	71	51	33	24	21	11	26	29	26
PPIEL|ENSG00000243970.1	12	11	12	3	6	2	5	5	4
PABPC4|ENSG00000090621.13	2530	3299	3259	1739	1745	1254	2056	2617	2091
RP11-69E11.8|ENSG00000228060.1	12	14	23	2	6	2	2	7	7
SNORA55|ENSG00000201457.1	8	7	6	5	2	1	8	4	3
NT5C1A|ENSG00000116981.3	0	0	0	0	0	0	0	0	1
HPCAL4|ENSG00000116983.12	1	2	0	2	1	0	3	0	0
PPIE|ENSG00000084072.16	700	614	670	488	353	244	699	667	497
RP1-144F13.4|ENSG00000225333.6	39	68	73	43	54	41	37	66	49
BMP8B|ENSG00000116985.10	42	43	34	19	28	13	26	15	18
OXCT2|ENSG00000198754.5	1	3	2	0	0	0	0	0	1
RP1-118J21.25|ENSG00000261798.1	0	0	0	0	0	0	0	0	0
TRIT1|ENSG00000043514.15	328	471	486	327	299	203	290	328	316
MYCL|ENSG00000116990.10	182	179	215	116	126	62	151	160	133
RP1-118J21.5|ENSG00000236546.1	2	0	0	0	0	0	2	0	1
MFSD2A|ENSG00000168389.17	1393	787	918	397	281	142	660	472	474
RP3-342P20.2|ENSG00000228477.1	17	18	16	6	4	1	4	18	6
CAP1|ENSG00000131236.16	2646	2594	3368	3387	2729	2088	3881	4554	3939
PPT1|ENSG00000131238.16	5456	6250	5996	4533	4204	2803	4190	4421	3888
RP11-115D7.3|ENSG00000226745.2	293	191	314	177	118	54	325	305	206
RLF|ENSG00000117000.8	899	1555	1554	1156	1144	875	969	1363	1114
RNU6-1237P|ENSG00000207508.1	1	0	0	0	0	0	0	0	0
TMCO2|ENSG00000188800.5	0	0	0	1	1	0	1	0	0
RP1-39G22.7|ENSG00000259943.1	117	156	123	55	65	38	70	104	73
ZMPSTE24|ENSG00000084073.8	3765	6008	5197	3648	4007	2881	2805	3604	3248
RP1-39G22.4|ENSG00000231296.1	0	3	5	1	1	1	1	2	2
COL9A2|ENSG00000049089.13	341	248	298	132	90	64	306	297	228
RP1-228H13.1|ENSG00000227311.3	0	1	0	0	0	0	0	1	0
SMAP2|ENSG00000084070.11	623	509	829	668	470	339	772	843	727
ZFP69B|ENSG00000187801.14	51	105	98	49	36	31	42	67	56
RP1-228H13.5|ENSG00000260920.2	48	82	72	41	32	38	33	48	57
RP11-656D10.7|ENSG00000279667.1	4	2	7	4	1	2	1	9	5
ZFP69|ENSG00000187815.9	39	70	78	54	55	31	68	98	68
RP11-656D10.3|ENSG00000238287.1	2	2	0	4	2	2	1	1	2
EXO5|ENSG00000164002.11	134	133	181	76	86	62	105	113	84
RP11-656D10.6|ENSG00000238186.1	9	5	7	2	2	1	7	0	0
ZNF684|ENSG00000117010.15	23	63	42	31	30	24	32	52	30
RIMS3|ENSG00000117016.9	80	70	87	78	69	26	120	164	96
RP4-739H11.3|ENSG00000237899.1	0	1	0	0	0	0	0	0	1
NFYC-AS1|ENSG00000272145.1	22	36	20	10	11	6	8	16	16
NFYC|ENSG00000066136.19	505	325	463	261	154	114	448	375	303
MIR30E|ENSG00000198974.2	0	0	0	0	0	0	0	0	0
MIR30C1|ENSG00000207962.1	0	0	0	0	0	0	0	0	0
KCNQ4|ENSG00000117013.14	74	28	37	22	14	10	41	44	31
RN7SL326P|ENSG00000264582.2	0	0	0	0	0	0	1	0	0
CITED4|ENSG00000179862.6	24	10	13	23	16	8	67	25	27
RP11-348A7.1|ENSG00000228940.1	33	24	31	34	15	8	31	38	28
CTPS1|ENSG00000171793.13	814	977	1024	486	429	295	692	807	662
SLFNL1-AS1|ENSG00000281207.1	30	29	20	7	17	6	11	12	10
SLFNL1|ENSG00000171790.15	14	8	11	3	5	3	11	9	6
SCMH1|ENSG00000010803.16	321	281	382	265	167	118	356	403	313
RPL23AP17|ENSG00000215893.3	0	1	0	0	0	0	0	0	1
RP11-399E6.1|ENSG00000235358.1	1	1	0	0	1	0	0	0	0
FOXO6|ENSG00000204060.5	158	84	88	46	23	21	163	105	59
RP11-399E6.4|ENSG00000229901.1	1	0	1	1	1	0	2	1	1
RNA5SP45|ENSG00000252563.1	0	0	0	0	0	0	0	0	0
EDN2|ENSG00000127129.9	54	44	36	35	33	10	38	26	28
HIVEP3|ENSG00000127124.13	211	163	247	97	84	46	150	172	138
RP11-486B10.3|ENSG00000230881.1	0	2	2	0	0	0	1	0	0
RP11-486B10.4|ENSG00000230638.4	71	42	45	13	11	7	28	13	23
GUCA2A|ENSG00000197273.3	0	0	0	0	0	0	0	1	0
FOXJ3|ENSG00000198815.8	1272	1326	1590	1206	1096	848	1246	1637	1348
RP11-223A3.1|ENSG00000227527.2	0	2	1	1	1	0	0	1	2
RIMKLA|ENSG00000177181.14	93	103	116	108	82	62	104	152	125
RP11-157D18.2|ENSG00000235002.1	0	0	0	0	0	0	0	0	0
ZMYND12|ENSG00000066185.12	23	17	22	15	19	16	21	12	20
PPCS|ENSG00000127125.8	410	600	672	599	622	539	593	878	671
CCDC30|ENSG00000186409.14	19	48	34	23	18	17	19	39	25
RP11-163G10.2|ENSG00000230116.1	0	0	1	0	0	0	0	0	0
TMSB4XP1|ENSG00000236876.3	10	13	21	11	14	6	29	35	15
RP11-163G10.4|ENSG00000236180.2	0	0	1	0	0	0	0	0	0
PPIH|ENSG00000171960.10	157	136	148	120	67	44	175	174	113
RP5-994D16.3|ENSG00000234917.2	2	2	5	3	4	1	2	2	1
YBX1|ENSG00000065978.17	2650	2765	3760	2415	1751	1511	2883	3649	2923
CLDN19|ENSG00000164007.10	0	1	0	0	0	0	0	0	0
P3H1|ENSG00000117385.15	304	265	291	163	135	64	197	183	195
C1orf50|ENSG00000164008.13	86	64	79	55	36	28	52	75	49
RP5-994D16.9|ENSG00000228452.1	24	17	24	14	5	4	14	17	10
RP5-994D16.11|ENSG00000274386.4	4	4	9	6	7	1	7	6	7
SVBP|ENSG00000177868.11	84	126	160	62	74	48	108	158	135
ERMAP|ENSG00000164010.13	460	607	539	171	153	104	212	243	179
RP11-342M1.3|ENSG00000228192.7	4	3	2	3	5	2	3	2	0
ZNF691|ENSG00000164011.17	124	131	166	86	75	41	115	129	96
RP11-342M1.7|ENSG00000233708.1	118	67	98	47	35	18	82	80	51
RP11-342M1.6|ENSG00000237090.1	27	31	29	17	16	12	21	33	29
ATP6V1E1P1|ENSG00000225099.1	288	457	449	462	406	272	422	631	527
SLC2A1|ENSG00000117394.19	4795	3212	3902	1476	965	600	1904	1757	1506
SLC2A1-AS1|ENSG00000227533.5	32	33	34	18	13	8	20	24	29
RNU6-880P|ENSG00000207256.1	0	0	0	1	0	0	0	0	1
FAM183A|ENSG00000186973.10	0	0	0	0	0	0	0	0	0
EBNA1BP2|ENSG00000117395.10	292	483	538	424	383	287	454	609	447
CFAP57|ENSG00000243710.7	3	2	2	2	1	1	0	2	0
TMEM125|ENSG00000179178.10	157	73	97	107	86	31	143	105	83
C1orf210|ENSG00000253313.5	96	89	90	69	76	40	78	119	93
TIE1|ENSG00000066056.13	0	0	1	0	1	0	0	0	0
MPL|ENSG00000117400.14	0	3	0	0	0	0	1	1	1
RP1-92O14.3|ENSG00000234694.1	7	5	10	7	6	4	9	13	7
CDC20|ENSG00000117399.13	1155	715	1113	617	444	301	1023	752	635
ELOVL1|ENSG00000066322.12	2207	1291	1851	1308	897	523	1645	1307	1208
MED8|ENSG00000159479.16	303	257	291	289	191	131	451	434	344
RP1-92O14.6|ENSG00000229431.1	17	11	14	9	3	3	10	8	7
SZT2|ENSG00000198198.14	657	457	616	260	205	111	503	412	313
HYI|ENSG00000178922.16	49	39	42	36	21	10	35	35	32
HYI-AS1|ENSG00000229348.1	0	0	0	0	0	0	1	0	1
PTPRF|ENSG00000142949.16	21013	13848	15877	5762	4783	2386	10846	8310	7644
KDM4A|ENSG00000066135.12	1296	1300	1715	980	777	529	1106	1323	1085
KDM4A-AS1|ENSG00000236200.5	28	21	27	15	13	2	11	9	7
ST3GAL3|ENSG00000126091.19	112	74	77	28	29	16	57	48	50
RP11-184I16.4|ENSG00000229444.1	1	0	0	0	0	0	0	1	0
RP11-184I16.3|ENSG00000233674.2	0	0	0	0	0	0	1	0	0
SHMT1P1|ENSG00000224751.2	86	60	94	58	45	30	76	92	66
ARTN|ENSG00000117407.16	9	11	5	2	4	0	4	6	1
RP11-7O11.3|ENSG00000237950.1	7	16	8	2	4	4	2	9	9
IPO13|ENSG00000117408.10	589	372	558	307	224	100	513	417	356
DPH2|ENSG00000132768.13	302	215	285	194	120	56	286	247	226
ATP6V0B|ENSG00000117410.13	1266	803	1000	497	356	160	1005	764	600
B4GALT2|ENSG00000117411.16	466	237	372	169	105	53	393	319	243
CCDC24|ENSG00000159214.12	65	66	57	37	31	11	66	57	33
SLC6A9|ENSG00000196517.11	400	195	311	105	62	35	255	155	149
RP5-1198O20.4|ENSG00000230615.6	4	0	2	1	1	0	1	2	3
RP5-1198O20.5|ENSG00000227163.2	0	0	0	0	0	1	0	0	0
RP11-570P14.1|ENSG00000233514.1	633	935	1035	658	556	480	714	951	804
RP5-891H21.5|ENSG00000271329.1	0	0	1	0	0	0	0	0	0
DMAP1|ENSG00000178028.13	642	615	579	287	213	126	341	366	312
ERI3|ENSG00000117419.14	530	367	477	339	168	134	531	428	385
ERI3-IT1|ENSG00000233602.1	0	1	0	0	1	1	2	0	0
RNF220|ENSG00000187147.17	749	462	656	435	274	145	661	602	481
TMEM53|ENSG00000126106.13	62	40	48	33	11	5	38	38	27
C1orf228|ENSG00000198520.10	7	8	10	0	1	1	4	3	0
RNU5F-1|ENSG00000199377.1	0	0	0	0	1	0	0	0	0
RNU5D-1|ENSG00000200169.1	0	10	0	1	0	0	17	0	0
KIF2C|ENSG00000142945.12	893	970	1192	694	528	395	783	943	684
RP11-269F19.2|ENSG00000225721.5	2	3	6	2	1	0	1	2	1
RPS8|ENSG00000142937.11	3194	2769	3338	2110	1541	997	3125	3081	2382
SNORD46|ENSG00000200913.1	9	11	8	3	4	0	28	6	1
SNORD38A|ENSG00000202031.1	4	1	4	0	1	0	2	1	1
RPS15AP11|ENSG00000234093.3	47	51	80	37	52	29	38	105	53
BEST4|ENSG00000142959.4	0	0	1	0	0	0	0	0	1
PLK3|ENSG00000173846.12	76	35	44	11	11	8	23	9	10
TCTEX1D4|ENSG00000188396.3	1	0	0	0	0	0	0	0	0
BTBD19|ENSG00000222009.8	3	3	2	2	1	2	2	3	3
PTCH2|ENSG00000117425.13	11	2	4	3	3	2	8	4	4
RP5-882O7.1|ENSG00000226499.1	1	0	2	0	1	0	0	1	0
EIF2B3|ENSG00000070785.16	328	279	417	331	270	180	342	350	314
CCNB1IP1P1|ENSG00000229815.1	41	42	47	32	21	12	30	59	34
RP5-882O7.4|ENSG00000232369.1	0	2	0	0	0	0	0	0	0
MRPS17P1|ENSG00000268949.1	0	1	1	1	0	0	0	0	0
HECTD3|ENSG00000126107.14	503	359	436	335	230	137	469	427	356
UROD|ENSG00000126088.12	369	265	342	224	136	79	361	311	270
ZSWIM5|ENSG00000162415.6	42	23	33	21	7	8	14	28	16
OSTCP5|ENSG00000234315.1	148	105	146	99	66	52	133	105	103
LINC01144|ENSG00000281912.1	9	8	11	4	3	2	5	5	3
HPDL|ENSG00000186603.5	33	22	22	4	6	3	14	12	9
MUTYH|ENSG00000132781.17	277	198	250	77	54	31	130	126	98
TOE1|ENSG00000132773.11	314	216	336	127	95	56	169	173	131
TESK2|ENSG00000070759.16	189	191	237	68	49	33	121	123	100
RP11-291L19.1|ENSG00000236872.1	1	3	0	0	0	2	1	1	0
CCDC163P|ENSG00000280670.2	15	16	24	18	17	7	14	18	16
MMACHC|ENSG00000132763.14	118	139	211	143	122	77	111	191	133
PRDX1|ENSG00000117450.13	2809	2529	3586	2778	2214	1615	3109	3437	2537
AKR1A1|ENSG00000117448.13	1361	845	1179	864	453	292	1285	1122	865
AL355480.3|ENSG00000281133.1	0	0	1	1	0	0	0	0	0
AL355480.1|ENSG00000280836.1	1	3	2	0	2	1	1	3	1
NASP|ENSG00000132780.16	3440	5117	5025	2207	2292	1506	2275	3311	2562
AL355480.2|ENSG00000281112.1	0	0	0	0	0	0	0	0	0
CCDC17|ENSG00000159588.14	31	27	31	21	17	7	18	24	18
GPBP1L1|ENSG00000159592.10	1978	2597	2883	2112	1952	1339	2098	2781	2285
RPS15AP10|ENSG00000225447.1	2	8	5	2	3	3	2	1	2
RP11-767N6.2|ENSG00000234329.1	11	15	9	10	5	3	12	6	9
TMEM69|ENSG00000159596.6	480	535	718	569	455	299	554	564	506
IPP|ENSG00000197429.10	294	341	378	240	229	149	246	323	235
RP11-767N6.7|ENSG00000230896.1	25	29	23	18	16	10	19	26	14
RP11-630I5.1|ENSG00000236111.5	1	0	1	0	2	0	0	2	1
MAST2|ENSG00000086015.20	1977	1467	1669	741	563	304	1248	1167	926
TMA16P2|ENSG00000232467.2	54	60	80	45	49	25	32	68	50
PIK3R3|ENSG00000117461.14	2341	2476	3285	2865	2295	1551	2729	3101	2669
RP4-533D7.4|ENSG00000226957.1	2	2	1	3	1	0	0	0	1
RP4-533D7.3|ENSG00000233114.2	0	1	1	0	1	0	0	0	0
RP4-533D7.5|ENSG00000227857.2	8	12	18	11	6	2	12	8	10
TSPAN1|ENSG00000117472.9	3492	2518	3007	3245	2373	1326	3108	2744	2461
POMGNT1|ENSG00000085998.13	1161	872	996	387	301	167	625	551	521
LURAP1|ENSG00000171357.5	0	2	1	2	2	1	1	4	1
RAD54L|ENSG00000085999.11	209	200	265	82	76	38	139	169	139
LRRC41|ENSG00000132128.16	1719	1270	1636	1093	752	426	1503	1236	1044
UQCRH|ENSG00000173660.11	616	657	726	694	433	267	844	963	642
NSUN4|ENSG00000117481.10	566	482	635	398	382	214	412	494	450
RP4-603I14.3|ENSG00000225779.1	0	0	0	0	0	0	1	2	0
FAAH|ENSG00000117480.15	998	665	748	197	184	63	473	379	308
FAAHP1|ENSG00000232022.7	2	9	6	7	4	5	10	8	11
AL137797.1|ENSG00000273854.1	0	0	0	0	0	0	0	0	0
LINC01398|ENSG00000224863.2	3	1	0	1	1	0	0	1	0
DMBX1|ENSG00000197587.10	6	6	2	7	4	0	7	2	2
MKNK1-AS1|ENSG00000269956.1	3	6	5	6	3	2	3	1	3
MKNK1|ENSG00000079277.19	616	567	615	378	257	171	487	479	374
MOB3C|ENSG00000142961.14	158	137	200	104	92	51	125	138	107
ATPAF1|ENSG00000123472.12	543	537	685	588	432	338	651	722	599
NENFP1|ENSG00000233647.2	0	2	0	0	0	0	0	0	0
TEX38|ENSG00000186118.8	2	2	1	0	1	1	0	3	0
EFCAB14-AS1|ENSG00000228237.5	2	2	0	0	2	1	4	1	3
EFCAB14|ENSG00000159658.10	1561	2204	2522	1632	1806	1225	1548	2101	1783
RP11-8J9.5|ENSG00000236476.2	3	6	2	4	0	1	2	6	6
CYP4B1|ENSG00000142973.12	362	240	305	476	371	204	534	459	353
CYP4Z2P|ENSG00000154198.14	105	125	102	38	40	21	57	61	51
RP11-346M5.1|ENSG00000238145.2	1	2	2	0	0	0	0	1	3
CYP4A11|ENSG00000187048.12	0	0	0	0	0	0	0	0	0
CYP4A26P|ENSG00000259832.1	0	1	0	0	0	0	0	0	0
CYP4X1|ENSG00000186377.7	69	89	58	54	60	35	67	65	67
CYP4Z1|ENSG00000186160.4	18	19	12	2	4	1	6	5	5
RP11-184J23.2|ENSG00000225154.2	1	3	2	0	0	0	1	2	4
CYP4A22-AS1|ENSG00000225506.2	6	8	6	0	5	1	2	6	6
CYP4A22|ENSG00000162365.11	0	0	0	0	0	0	0	0	0
LINC00853|ENSG00000224805.2	2	5	7	2	1	2	6	11	4
PDZK1IP1|ENSG00000162366.7	0	0	0	0	0	0	0	0	1
TAL1|ENSG00000162367.11	0	0	1	0	0	0	0	1	0
STIL|ENSG00000123473.15	707	932	1045	640	584	418	583	779	647
CMPK1|ENSG00000162368.13	1704	2330	2669	2310	1990	1677	2161	3169	2417
LINC01389|ENSG00000225762.1	6	4	6	1	1	0	1	1	1
FOXE3|ENSG00000186790.5	4	0	0	0	0	0	3	0	1
FOXD2-AS1|ENSG00000237424.1	26	17	23	8	5	3	16	6	3
FOXD2|ENSG00000186564.5	26	22	19	8	8	5	9	8	11
ATP6V0E1P4|ENSG00000227883.1	3	1	2	0	0	1	2	0	0
TRABD2B|ENSG00000269113.3	4	2	8	0	1	1	4	3	3
RP11-330M19.1|ENSG00000225028.1	6	7	5	4	1	2	10	5	3
CYP46A4P|ENSG00000237180.1	0	1	1	0	0	0	0	0	0
SKINTL|ENSG00000242267.6	1	0	0	0	0	0	0	1	0
AL356289.1|ENSG00000279096.1	0	0	0	0	0	0	0	0	0
RP5-1024N4.2|ENSG00000223720.2	0	0	0	0	0	0	0	0	0
SLC5A9|ENSG00000117834.12	8	5	6	3	0	1	0	3	3
RP5-1024N4.4|ENSG00000272491.1	0	1	2	0	1	0	0	1	1
RP5-1024N4.5|ENSG00000279214.1	0	0	0	0	0	0	0	0	0
SPATA6|ENSG00000132122.11	50	61	66	47	31	29	39	54	43
PPP1R8P1|ENSG00000224986.2	125	138	183	99	55	46	143	130	116
RP11-329A14.1|ENSG00000235105.1	86	74	114	60	55	42	96	137	131
AGBL4|ENSG00000186094.16	4	4	2	1	0	1	2	2	7
BEND5|ENSG00000162373.12	5	5	8	3	2	0	4	4	5
ZNF859P|ENSG00000215887.5	1	0	3	1	0	0	0	2	1
RP11-93G23.2|ENSG00000279324.1	0	0	1	0	0	0	0	0	0
ELAVL4|ENSG00000162374.16	0	0	1	0	0	0	0	0	0
RP11-183G22.1|ENSG00000234080.3	3	0	0	0	0	0	3	0	0
HMGB1P45|ENSG00000229316.1	0	0	0	0	0	0	0	0	0
FCF1P6|ENSG00000225671.2	82	99	146	117	77	63	72	120	95
DMRTA2|ENSG00000142700.11	0	0	0	0	0	0	0	0	0
FAF1|ENSG00000185104.19	839	1104	1070	791	686	477	926	1040	861
RP5-850O15.3|ENSG00000225767.1	1	1	0	0	1	0	1	0	1
RNU6-1026P|ENSG00000207194.1	0	0	0	0	0	0	0	0	0
PHBP12|ENSG00000230585.2	4	4	2	1	1	2	3	3	1
MRPS6P2|ENSG00000237130.1	8	3	13	3	3	2	7	7	6
CDKN2C|ENSG00000123080.10	268	340	391	172	164	103	281	280	219
CFL1P2|ENSG00000213478.2	1363	1513	2394	2140	1334	950	2310	2602	2205
AL162430.1|ENSG00000239101.1	0	0	0	0	0	0	0	0	0
LINC01562|ENSG00000203356.2	7	2	5	2	4	2	0	7	2
RNF11|ENSG00000123091.4	1028	1192	1594	1124	889	775	1256	1883	1330
RP11-296A18.5|ENSG00000233406.5	3	0	2	3	0	0	6	4	0
RP11-296A18.6|ENSG00000236434.2	1	2	1	0	0	0	0	3	1
TTC39A|ENSG00000085831.15	2745	2439	3184	1496	1314	847	1944	1917	1628
TTC39A-AS1|ENSG00000261664.5	35	23	31	14	13	9	16	17	12
EPS15|ENSG00000085832.16	532	713	843	515	489	373	519	708	598
RP11-275F13.3|ENSG00000232027.2	72	18	38	34	14	13	50	23	37
RNU6-877P|ENSG00000206595.1	0	0	0	0	0	0	0	0	0
RP11-253A20.1|ENSG00000238140.1	1	0	1	3	0	0	0	0	0
RP11-191G24.1|ENSG00000227070.1	8	17	17	8	5	6	6	9	14
RNU6-1281P|ENSG00000252032.1	0	0	0	0	0	0	0	2	1
CALR4P|ENSG00000227742.1	12	15	14	4	0	2	12	17	9
OSBPL9|ENSG00000117859.18	1166	1509	1703	1027	954	674	1049	1425	1179
GAPDHP51|ENSG00000236973.2	0	0	0	0	0	0	0	0	0
NRD1|ENSG00000078618.19	2420	3033	3285	2180	2086	1334	1960	2578	1953
RP4-657D16.3|ENSG00000266993.3	13	12	15	1	7	5	2	10	3
RP4-657D16.6|ENSG00000272175.1	0	3	0	1	0	0	1	3	1
TSEN15P2|ENSG00000230604.2	0	0	0	0	0	0	0	1	0
RAB3B|ENSG00000169213.6	56	66	87	45	59	22	52	69	63
RNA5SP48|ENSG00000200839.1	0	0	0	0	0	0	0	0	0
TXNDC12|ENSG00000117862.11	1503	1672	1756	1167	1149	827	1125	1316	1032
KTI12|ENSG00000198841.3	118	114	137	83	62	45	126	107	92
RP11-91A18.4|ENSG00000223390.1	0	0	0	0	0	0	1	0	0
TXNDC12-AS1|ENSG00000228369.2	1	0	1	1	0	0	2	0	1
BTF3L4|ENSG00000134717.17	802	1131	1306	889	920	648	772	1208	941
ZFYVE9|ENSG00000157077.14	291	363	378	247	197	159	226	313	264
RP4-800M22.1|ENSG00000228407.2	48	65	82	56	45	36	51	74	57
RP4-800M22.2|ENSG00000223429.1	156	122	181	124	96	69	120	162	120
PDCL3P6|ENSG00000224255.2	1	1	3	1	3	0	2	5	1
ANAPC10P1|ENSG00000213735.2	27	32	49	29	28	23	40	49	37
CC2D1B|ENSG00000154222.14	562	426	538	214	160	86	371	358	299
RP11-155O18.6|ENSG00000272100.1	0	1	0	0	2	0	0	3	1
PLA2G12AP1|ENSG00000224680.4	162	126	168	81	69	45	114	100	85
ORC1|ENSG00000085840.12	425	441	498	196	152	95	281	314	242
PRPF38A|ENSG00000134748.12	619	829	963	564	527	395	601	836	661
ZCCHC11|ENSG00000134744.13	507	801	706	528	628	365	418	603	491
EEF1GP7|ENSG00000236290.1	0	0	0	0	0	0	0	0	0
FAM159A|ENSG00000182183.14	0	0	0	0	0	0	0	0	0
COA7|ENSG00000162377.5	526	570	720	626	531	383	568	671	560
NDUFS5P3|ENSG00000233664.1	0	0	0	0	0	0	0	1	0
ZYG11B|ENSG00000162378.12	351	523	578	462	475	352	404	628	476
RPS13P2|ENSG00000228929.1	2355	1581	2299	1774	1097	751	2823	2654	1742
RNU6-969P|ENSG00000206627.1	0	0	1	0	0	0	0	0	0
ZYG11A|ENSG00000203995.9	65	76	79	28	17	11	36	44	33
RP4-631H13.2|ENSG00000242391.2	1	0	0	0	0	0	0	0	0
ECHDC2|ENSG00000121310.16	158	135	126	89	57	33	98	97	90
RP4-631H13.6|ENSG00000230953.2	1	5	4	1	4	2	2	0	3
RP4-631H13.4|ENSG00000231866.2	0	0	0	0	0	0	0	0	0
SCP2|ENSG00000116171.16	803	878	1212	1129	857	714	1055	1517	1213
RP11-334A14.2|ENSG00000236360.2	0	1	0	0	0	0	0	0	0
AL445183.1|ENSG00000279054.1	0	2	0	0	0	0	0	0	0
PODN|ENSG00000174348.13	0	0	1	0	0	0	0	0	0
SLC1A7|ENSG00000162383.11	0	0	0	0	0	0	0	0	0
CPT2|ENSG00000157184.5	324	359	393	295	229	157	330	320	298
RP5-1024G6.2|ENSG00000236723.2	0	0	4	0	0	0	0	0	0
C1orf123|ENSG00000162384.13	213	181	219	129	80	70	151	147	105
RP5-1024G6.7|ENSG00000259818.1	1	2	3	1	1	1	1	1	2
MAGOH|ENSG00000162385.10	192	181	220	143	108	74	167	229	142
RP5-1024G6.5|ENSG00000226754.1	4	5	9	7	3	1	5	3	1
LRP8|ENSG00000157193.14	1656	1618	1422	592	567	308	641	717	654
RP4-784A16.2|ENSG00000228838.1	1	0	0	0	0	0	0	0	0
RP4-784A16.3|ENSG00000225030.1	2	0	0	0	1	0	1	0	0
RP4-784A16.4|ENSG00000232762.1	1	0	1	0	0	0	0	0	0
RP4-784A16.5|ENSG00000225675.2	1	1	0	1	0	0	0	1	0
SLC25A3P1|ENSG00000236253.7	0	0	0	0	0	0	0	0	0
DMRTB1|ENSG00000143006.7	0	0	0	0	0	0	0	0	1
GLIS1|ENSG00000174332.5	3	1	0	0	0	0	0	2	0
NDC1|ENSG00000058804.11	1647	2384	2214	1008	1087	671	953	1084	990
SNORA58|ENSG00000201003.1	0	1	0	0	0	0	0	1	0
RP4-654H19.2|ENSG00000229687.2	0	0	1	0	0	0	0	0	0
YIPF1|ENSG00000058799.13	1032	1057	1097	803	622	433	851	957	800
DIO1|ENSG00000211452.10	31	29	21	42	32	31	41	30	25
HSPB11|ENSG00000081870.11	183	305	307	150	120	97	151	192	138
LRRC42|ENSG00000116212.14	303	313	377	289	190	137	308	339	238
HNRNPA3P12|ENSG00000219102.3	49	101	98	70	50	30	87	89	67
LDLRAD1|ENSG00000203985.10	9	8	8	37	17	17	23	31	41
TMEM59|ENSG00000116209.11	4584	5298	4987	3644	3336	2118	3416	3578	3057
RP4-758J24.6|ENSG00000280378.1	2	2	3	3	1	1	2	1	3
TCEANC2|ENSG00000116205.10	222	214	266	236	219	154	211	267	201
RP4-758J24.4|ENSG00000225183.1	23	96	39	30	28	10	31	49	27
CDCP2|ENSG00000157211.10	0	0	0	0	0	0	0	0	0
RP11-446E24.3|ENSG00000280425.1	1	1	0	0	0	0	0	0	0
RP11-446E24.4|ENSG00000256407.1	0	0	1	1	0	0	0	0	0
CYB5RL|ENSG00000215883.9	131	172	234	125	110	52	131	147	146
MRPL37|ENSG00000116221.15	1060	904	1253	1053	704	496	1383	1494	1226
SSBP3|ENSG00000157216.15	629	544	735	348	363	218	490	492	399
SSBP3-AS1|ENSG00000198711.5	15	7	15	7	5	6	10	7	4
RP5-997D24.3|ENSG00000225632.1	0	0	0	0	0	0	1	0	0
RP5-866L20.2|ENSG00000237173.1	83	29	62	27	20	10	77	59	49
ACOT11|ENSG00000162390.17	2	0	1	1	2	1	3	2	0
FAM151A|ENSG00000162391.11	0	0	0	0	0	0	0	0	1
MROH7|ENSG00000184313.19	1	0	0	0	0	0	0	0	0
TTC4|ENSG00000243725.6	12	26	18	9	8	6	24	13	12
PARS2|ENSG00000162396.5	143	130	181	106	89	57	165	150	131
LEXM|ENSG00000162398.11	4	0	1	0	1	2	2	1	1
DHCR24|ENSG00000116133.11	36509	29282	33966	17527	14497	8106	24219	20628	19003
RP11-67L3.5|ENSG00000242396.1	0	0	0	1	0	0	1	0	0
RP11-67L3.4|ENSG00000233203.6	2	1	2	0	1	0	1	1	2
TMEM61|ENSG00000143001.4	1	2	0	2	0	1	0	0	0
BSND|ENSG00000162399.6	0	0	0	0	0	0	0	0	0
PCSK9|ENSG00000169174.10	29	9	19	24	8	3	28	13	17
USP24|ENSG00000162402.13	1180	1429	1492	1237	1218	804	1184	1361	1158
GYG1P3|ENSG00000231095.1	114	83	125	92	77	43	136	146	134
GOT2P1|ENSG00000231900.3	1	4	3	0	1	1	3	1	5
RP11-504A18.1|ENSG00000260971.3	0	0	0	0	1	0	0	0	0
RP4-710M16.2|ENSG00000223956.2	0	3	0	1	0	1	0	2	0
PLPP3|ENSG00000162407.8	268	231	236	138	116	58	157	158	117
RPL21P23|ENSG00000236776.1	0	0	0	0	0	0	0	0	1
RP11-377K22.2|ENSG00000225475.1	1	0	0	0	0	1	1	0	0
PRKAA2|ENSG00000162409.10	132	176	156	157	162	113	109	155	135
C1orf168|ENSG00000187889.12	46	98	79	21	23	12	16	28	20
DAB1|ENSG00000173406.15	1	2	0	0	0	0	0	2	3
DAB1-AS1|ENSG00000226759.7	0	0	0	0	0	0	0	0	0
HNRNPA1P6|ENSG00000229887.4	0	1	1	0	0	0	0	1	0
RPS26P15|ENSG00000223416.3	0	1	1	1	2	0	4	3	1
RP11-414C16.1|ENSG00000233216.1	2	1	2	1	0	0	0	2	1
OMA1|ENSG00000162600.11	262	367	423	289	331	200	220	339	277
TACSTD2|ENSG00000184292.6	873	998	937	523	515	365	660	618	560
RP4-592A1.2|ENSG00000185839.3	455	463	725	512	387	279	630	799	654
MYSM1|ENSG00000162601.9	947	1535	1253	645	655	407	554	975	752
JUN|ENSG00000177606.6	645	666	907	480	489	260	762	669	556
LINC01135|ENSG00000234807.5	2	0	0	1	0	0	0	1	0
RP11-63G10.3|ENSG00000272226.1	3	0	2	0	0	1	0	1	0
RP4-794H19.1|ENSG00000232453.6	1	0	1	0	2	0	1	1	0
LINC01358|ENSG00000237352.3	0	0	0	0	0	0	1	0	0
PHBP3|ENSG00000228121.1	453	219	279	298	134	74	396	351	272
RP11-467C18.1|ENSG00000270457.1	0	0	0	1	0	0	0	0	0
FGGY|ENSG00000172456.17	100	76	122	76	36	27	88	88	67
RP4-782L23.2|ENSG00000226883.1	0	0	0	0	0	0	0	0	0
HOOK1|ENSG00000134709.10	664	1135	1085	622	783	524	486	908	661
CYP2J2|ENSG00000134716.9	476	536	568	490	498	333	433	473	436
C1orf87|ENSG00000162598.13	0	0	0	0	0	0	0	0	0
PGBD4P8|ENSG00000229332.2	0	0	0	0	0	0	0	0	0
RP11-436K8.1|ENSG00000231252.2	1	0	0	0	0	0	0	0	0
NFIA|ENSG00000162599.15	747	913	1014	495	534	315	524	684	565
RP4-802A10.1|ENSG00000270742.1	0	1	0	0	0	0	0	0	0
NFIA-AS1|ENSG00000237853.6	1	0	1	0	0	0	0	0	0
RP11-430G17.1|ENSG00000223920.2	0	0	0	0	0	0	1	0	0
TM2D1|ENSG00000162604.12	280	366	392	226	223	168	234	300	243
RP11-430G17.3|ENSG00000271200.1	1	2	0	0	0	0	0	1	1
INADL|ENSG00000132849.19	1936	2616	2342	1466	1481	844	1453	1844	1462
RNU6-414P|ENSG00000200575.1	0	0	0	0	0	0	0	0	0
RNU6-1177P|ENSG00000212360.1	0	0	0	0	0	0	0	0	1
LAMTOR5P1|ENSG00000236646.1	129	86	96	92	44	23	148	134	117
RN7SL180P|ENSG00000242860.3	0	0	0	0	0	0	0	0	0
L1TD1|ENSG00000240563.1	0	0	1	0	0	0	0	0	1
KANK4|ENSG00000132854.18	2	2	9	10	5	6	7	12	12
USP1|ENSG00000162607.12	1301	2266	2329	1162	1262	1054	1041	1561	1312
DOCK7|ENSG00000116641.16	950	1380	1339	729	725	538	775	1081	835
ANGPTL3|ENSG00000132855.4	2	4	0	0	0	0	0	1	2
RP5-849H19.3|ENSG00000278967.1	0	2	1	1	0	0	0	0	0
RP5-849H19.2|ENSG00000213703.2	0	0	0	1	0	0	0	1	0
RP11-230B22.1|ENSG00000235545.1	3	2	2	2	1	2	2	2	0
ATG4C|ENSG00000125703.14	75	118	176	152	140	109	108	160	136
RP4-771M4.3|ENSG00000234318.1	0	0	2	1	0	0	0	1	0
RP4-771M4.2|ENSG00000237163.1	0	1	0	0	0	0	0	0	0
LINC00466|ENSG00000224209.7	0	1	1	0	0	0	0	0	1
RP11-335E6.3|ENSG00000228734.2	0	0	0	0	0	0	1	0	0
FOXD3-AS1|ENSG00000230798.5	15	13	9	9	2	2	8	9	8
FOXD3|ENSG00000187140.5	1	1	1	3	1	1	1	1	0
RP4-792G4.3|ENSG00000236674.1	125	215	231	182	198	177	174	270	231
ALG6|ENSG00000088035.15	610	764	659	504	483	309	423	520	440
ITGB3BP|ENSG00000142856.16	122	186	213	152	118	110	150	197	147
EFCAB7|ENSG00000203965.12	38	62	82	46	31	32	36	50	39
RN7SL488P|ENSG00000264271.2	0	0	0	0	0	0	0	0	0
RNU7-123P|ENSG00000251720.1	0	0	0	0	0	0	0	0	0
DLEU2L|ENSG00000116652.6	3	3	5	1	1	0	0	2	0
PGM1|ENSG00000079739.15	257	233	272	310	210	139	364	409	323
RN7SL130P|ENSG00000244256.3	1	1	0	0	0	1	0	1	0
ROR1|ENSG00000185483.11	4	2	4	1	4	1	4	1	5
RP4-597J3.1|ENSG00000177452.7	8	6	6	3	4	1	0	13	6
CFL1P3|ENSG00000228056.3	56	48	90	72	38	32	98	102	92
CACHD1|ENSG00000158966.13	125	146	152	49	56	30	74	66	48
RAVER2|ENSG00000162437.14	232	251	306	207	196	140	218	294	237
JAK1|ENSG00000162434.11	1237	1541	1873	1300	1180	793	1308	1780	1462
RP11-182I10.2|ENSG00000233877.2	0	0	0	1	0	0	0	0	0
LINC01359|ENSG00000226891.7	8	4	4	1	1	2	4	1	2
SLC2A3P2|ENSG00000185031.6	3	2	1	0	0	1	1	0	1
RP4-535B20.4|ENSG00000272506.1	0	0	0	0	0	0	0	1	0
MIR3671|ENSG00000265996.1	0	0	0	0	0	0	0	0	0
MIR101-1|ENSG00000199135.1	0	0	0	0	0	0	0	0	0
RP4-535B20.1|ENSG00000231485.1	2	3	0	0	0	0	2	0	0
MRPS21P1|ENSG00000234496.2	1	3	0	2	3	0	0	3	1
AK4|ENSG00000162433.14	556	536	690	630	440	384	523	823	566
RP4-700A9.1|ENSG00000231622.1	0	0	0	0	0	0	0	0	0
DNAJC6|ENSG00000116675.15	86	121	109	49	43	39	66	91	71
COX6CP13|ENSG00000234144.1	1	0	0	0	0	0	1	0	0
LEPROT|ENSG00000213625.8	1445	1784	1660	1010	1006	665	940	1080	985
LEPR|ENSG00000116678.18	144	200	195	71	66	61	88	113	98
RP4-630A11.3|ENSG00000237852.1	0	0	1	0	0	0	1	1	0
RP11-430H12.2|ENSG00000224570.1	5	7	3	2	3	1	4	5	3
PDE4B|ENSG00000184588.17	18	32	31	19	16	12	43	56	46
SGIP1|ENSG00000118473.21	1	0	0	0	0	0	0	1	0
WDR78|ENSG00000152763.16	5	10	9	8	5	6	0	6	4
MIER1|ENSG00000198160.14	295	488	410	270	270	181	235	352	290
SLC35D1|ENSG00000116704.7	557	667	691	431	417	269	375	427	458
RP4-547N15.3|ENSG00000275678.1	0	0	0	0	0	0	0	0	0
IL23R|ENSG00000162594.14	3	4	1	1	0	0	1	1	0
RP11-131O15.2|ENSG00000228523.1	0	0	0	0	0	0	0	1	0
IL12RB2|ENSG00000081985.10	7	6	9	4	5	0	6	6	3
SERBP1|ENSG00000142864.14	2716	3489	4045	2752	2450	1726	2578	3238	2502
RNU6-387P|ENSG00000223263.1	1	0	0	0	0	0	0	0	0
GADD45A|ENSG00000116717.11	178	249	241	146	132	102	144	230	171
GNG12|ENSG00000172380.5	282	336	463	543	480	436	412	627	493
RNU7-80P|ENSG00000238778.1	0	1	0	0	0	0	0	0	0
GNG12-AS1|ENSG00000232284.7	22	21	21	4	3	7	7	2	3
RP4-609E1.2|ENSG00000235055.3	0	0	0	0	0	0	0	0	0
DIRAS3|ENSG00000162595.4	17	4	13	4	1	3	6	6	4
ARL5AP3|ENSG00000228431.1	0	0	0	0	1	0	0	0	0
AL157407.1|ENSG00000263542.1	0	0	0	0	0	1	0	0	0
WLS|ENSG00000116729.13	5005	4435	4702	1725	1466	906	1821	1786	1608
CTBP2P8|ENSG00000234383.1	119	84	87	53	36	17	89	67	64
RPS7P4|ENSG00000229133.1	0	5	3	3	3	2	0	3	0
DEPDC1|ENSG00000024526.16	671	1142	1127	738	771	583	515	787	597
RP4-694A7.2|ENSG00000233589.1	21	17	18	7	10	5	7	8	8
DEPDC1-AS1|ENSG00000234264.1	5	0	5	4	4	2	0	2	3
LRRC7|ENSG00000033122.18	9	12	12	3	5	1	4	5	3
PIN1P1|ENSG00000229359.2	51	47	41	18	7	6	51	30	24
LRRC40|ENSG00000066557.5	294	487	479	277	239	232	261	429	329
SRSF11|ENSG00000116754.13	2942	4892	4008	2407	2898	1989	1939	3166	2325
RP4-677H15.4|ENSG00000228988.1	0	0	0	0	0	0	1	0	0
ANKRD13C|ENSG00000118454.12	249	376	429	292	298	229	298	396	300
HHLA3|ENSG00000197568.13	39	18	38	27	21	9	36	31	35
RP11-180O5.2|ENSG00000226088.1	1	3	1	1	0	0	0	1	0
AL158839.1|ENSG00000279230.1	0	0	0	0	0	0	0	0	1
CTH|ENSG00000116761.11	59	85	73	51	54	28	28	52	32
RP11-42O15.3|ENSG00000271992.1	1	1	3	0	1	0	3	1	0
RP11-42O15.2|ENSG00000233020.1	17	17	31	13	16	17	23	23	31
CASP3P1|ENSG00000237033.2	49	77	96	49	58	34	67	98	68
RP5-952N6.1|ENSG00000229051.1	0	1	0	0	0	0	0	0	0
PTGER3|ENSG00000050628.20	86	109	83	39	31	34	28	45	36
RP3-333A15.2|ENSG00000269933.1	1	1	0	0	0	0	0	0	0
ZRANB2-AS1|ENSG00000235079.1	4	2	0	1	3	1	3	0	0
ZRANB2|ENSG00000132485.12	1114	1947	1570	1092	1145	722	857	1429	1036
MIR186|ENSG00000207721.1	3	9	8	4	3	1	2	8	7
ZRANB2-AS2|ENSG00000229956.10	1	3	3	6	7	2	4	5	0
NEGR1|ENSG00000172260.13	1	0	1	0	1	0	0	0	0
GDI2P2|ENSG00000233994.2	423	721	736	554	548	399	571	780	649
RPL31P12|ENSG00000227207.2	1	1	0	1	0	0	1	1	1
KRT8P21|ENSG00000229636.2	0	0	0	0	0	0	0	1	0
LRRIQ3|ENSG00000162620.15	6	12	15	19	11	12	7	17	15
FPGT|ENSG00000254685.6	200	350	378	275	267	211	196	340	229
FPGT-TNNI3K|ENSG00000259030.6	16	28	17	16	12	8	14	9	11
TNNI3K|ENSG00000116783.14	0	2	9	5	1	0	2	5	1
RP11-439H8.4|ENSG00000237324.3	0	2	1	0	1	1	2	0	3
RP4-650F12.2|ENSG00000233894.1	1	1	0	1	0	1	0	0	0
LRRC53|ENSG00000162621.6	0	0	0	1	0	1	0	0	0
ERICH3|ENSG00000178965.13	1	5	3	0	0	0	0	0	0
RP11-17E13.2|ENSG00000272864.1	0	0	0	0	1	0	0	0	1
CRYZ|ENSG00000116791.13	211	251	304	281	237	162	255	332	294
TYW3|ENSG00000162623.15	308	409	438	384	343	299	349	509	365
LHX8|ENSG00000162624.14	0	0	0	0	0	0	0	0	0
RP11-510C10.3|ENSG00000224149.1	0	0	0	0	0	0	0	1	1
AC118550.1|ENSG00000274200.1	0	0	0	0	0	0	0	0	0
SLC44A5|ENSG00000137968.16	59	79	66	38	45	14	42	71	58
RP4-595K12.1|ENSG00000213579.3	0	0	0	0	0	0	0	0	0
RP4-595K12.2|ENSG00000230863.2	40	91	93	59	79	69	57	80	66
RP4-682C21.5|ENSG00000178193.5	1	0	0	0	0	0	0	0	0
ACADM|ENSG00000117054.13	347	550	644	491	450	377	377	570	484
RP4-682C21.2|ENSG00000181227.3	1157	911	1246	918	647	393	1037	1063	928
RABGGTB|ENSG00000137955.15	1138	1451	1459	966	922	634	906	1086	902
MSH4|ENSG00000057468.6	6	15	8	4	5	1	4	2	2
RP11-550H2.1|ENSG00000225605.2	0	0	0	1	0	0	1	0	0
RP11-550H2.2|ENSG00000230027.1	0	0	1	0	0	0	0	0	0
ST6GALNAC3|ENSG00000184005.10	1	1	2	8	7	9	4	8	1
TPI1P1|ENSG00000226415.1	3763	2805	4529	3410	2049	1408	4665	5078	4042
ST6GALNAC5|ENSG00000117069.14	6	10	10	2	2	0	0	1	3
RP4-564M11.2|ENSG00000230498.1	1	1	1	0	0	0	0	0	1
PIGK|ENSG00000142892.14	800	1166	1031	605	644	432	489	587	537
RP4-706A16.3|ENSG00000226084.5	363	395	370	200	175	117	390	442	232
RP11-363H12.1|ENSG00000228187.1	74	75	100	51	69	26	73	90	87
AK5|ENSG00000154027.18	1	0	4	1	2	0	1	1	0
ZZZ3|ENSG00000036549.12	740	1100	1104	639	599	512	596	804	734
RNA5SP20|ENSG00000251785.1	0	0	0	0	1	0	0	0	0
RN7SL370P|ENSG00000243437.3	0	0	0	0	0	0	0	0	0
USP33|ENSG00000077254.14	1038	1631	1605	970	1025	672	911	1343	1052
ACTG1P21|ENSG00000232672.1	0	0	0	0	0	0	1	0	0
FAM73A|ENSG00000180488.14	393	547	571	369	498	325	285	409	395
RP11-181C21.4|ENSG00000219201.4	74	85	132	89	90	93	107	174	135
NSRP1P1|ENSG00000235613.2	53	92	124	66	115	100	55	111	87
HSPE1P25|ENSG00000232015.2	0	0	0	0	0	0	0	0	0
NEXN-AS1|ENSG00000235927.4	11	11	11	5	2	0	7	8	3
NEXN|ENSG00000162614.18	6	9	6	4	11	1	5	4	2
FUBP1|ENSG00000162613.16	2406	3122	3323	2150	2101	1467	2074	2746	2299
DNAJB4|ENSG00000162616.8	39	83	94	91	92	71	69	116	69
GIPC2|ENSG00000137960.5	0	2	1	1	0	0	1	1	0
RP11-386I14.4|ENSG00000273338.1	1	3	1	2	1	0	0	0	0
RP11-386I14.2|ENSG00000213561.4	14	11	19	16	10	7	10	28	11
RP11-386I14.3|ENSG00000213560.4	902	641	684	569	445	263	610	556	466
RNFT1P2|ENSG00000233333.2	1	0	2	2	1	0	0	1	0
PTGFR|ENSG00000122420.9	1	0	0	0	0	0	0	0	1
IFI44L|ENSG00000137959.15	0	1	0	2	0	0	2	3	1
IFI44|ENSG00000137965.10	5	1	1	2	7	1	3	1	1
RP4-641G12.4|ENSG00000235400.1	361	592	706	486	541	395	424	705	532
ADGRL4|ENSG00000162618.12	0	1	1	0	0	0	0	0	0
PSAT1P3|ENSG00000230787.1	245	264	340	224	150	115	253	296	238
ADH5P2|ENSG00000232676.1	8	7	11	5	6	2	14	8	8
RP11-339D23.1|ENSG00000225598.1	2	2	2	0	0	0	1	2	1
HNRNPA1P64|ENSG00000213559.4	0	1	0	2	0	1	1	0	0
RP11-115A15.2|ENSG00000234108.1	0	0	0	0	0	0	0	0	0
RP5-933B4.1|ENSG00000224326.1	0	0	2	0	0	0	1	2	1
RP5-887A10.1|ENSG00000234184.5	0	0	0	0	0	0	0	0	0
RP3-445O10.1|ENSG00000235089.1	2	0	0	0	0	0	0	0	0
ADGRL2|ENSG00000117114.19	450	528	524	84	106	51	143	154	113
HNRNPA3P14|ENSG00000224494.1	0	0	0	0	0	0	0	1	1
RP5-837I24.1|ENSG00000227288.3	21	8	9	3	5	5	12	7	6
RP5-837I24.5|ENSG00000234683.1	1	0	2	0	0	0	1	1	0
ST13P20|ENSG00000215875.4	0	1	0	0	0	0	0	0	0
LINC01362|ENSG00000230817.5	1	0	0	0	0	0	0	0	0
LINC01361|ENSG00000236268.5	0	0	1	0	0	0	1	0	0
RP11-413G15.1|ENSG00000231364.2	0	0	0	0	1	0	0	0	0
RP11-475O6.1|ENSG00000233008.5	2	0	5	3	2	0	2	3	3
TTLL7|ENSG00000137941.16	234	358	322	117	120	81	122	206	164
TTLL7-IT1|ENSG00000233061.1	1	0	1	1	0	0	1	0	0
RP11-486G15.2|ENSG00000271576.1	3	16	2	0	3	1	1	3	1
PRKACB|ENSG00000142875.19	622	895	1049	734	745	642	621	1089	774
RP11-486G15.1|ENSG00000213540.3	254	167	317	234	126	116	335	336	344
RP11-82H13.2|ENSG00000226970.2	1216	1047	1558	1406	1034	664	1708	1961	1382
SNORA2|ENSG00000199959.1	0	0	0	0	1	0	0	0	0
SAMD13|ENSG00000203943.8	33	47	47	40	28	15	19	26	15
RP11-376N17.4|ENSG00000249237.5	1	0	3	1	0	0	0	0	0
UOX|ENSG00000240520.5	0	3	2	1	2	1	0	0	0
DNASE2B|ENSG00000137976.7	13	20	11	9	4	8	12	17	13
RPF1|ENSG00000117133.10	365	670	590	395	361	261	429	539	437
GNG5|ENSG00000174021.10	406	436	516	271	226	186	399	432	351
SPATA1|ENSG00000122432.16	5	5	2	1	0	1	2	2	0
CTBS|ENSG00000117151.12	134	172	150	97	116	90	86	108	94
LINC01555|ENSG00000180869.4	1	0	0	0	0	1	1	2	1
RP11-484D4.3|ENSG00000232622.1	0	0	0	0	0	0	0	0	0
SSX2IP|ENSG00000117155.16	629	959	938	569	520	388	514	805	643
LPAR3|ENSG00000171517.5	13	16	19	36	45	29	7	5	10
MCOLN2|ENSG00000153898.12	70	82	72	54	41	25	39	41	33
WDR63|ENSG00000162643.12	0	1	2	1	1	2	0	1	0
MCOLN3|ENSG00000055732.12	36	55	39	39	38	26	47	45	46
RP11-33E12.2|ENSG00000280099.1	22	15	15	17	23	14	30	38	16
SYDE2|ENSG00000097096.8	101	196	196	176	218	133	149	173	146
C1orf52|ENSG00000162642.13	202	255	263	191	172	135	238	273	199
Y_RNA|ENSG00000223254.1	1	0	0	0	0	0	3	2	0
BCL10|ENSG00000142867.12	145	188	208	192	162	125	153	230	173
RP11-131L23.1|ENSG00000223653.5	0	1	0	0	1	0	1	0	0
DDAH1|ENSG00000153904.18	360	463	605	526	443	344	472	635	514
Y_RNA|ENSG00000199459.1	0	0	0	0	0	1	0	0	0
RP11-131L23.2|ENSG00000273264.1	0	0	0	0	0	0	0	1	0
RP4-621F18.2|ENSG00000282057.1	3	5	6	4	1	1	3	1	2
RP11-290M5.4|ENSG00000272691.1	0	2	0	0	1	0	0	0	0
CYR61|ENSG00000142871.15	768	762	722	273	272	151	375	321	245
RP11-290M5.2|ENSG00000230285.1	0	0	0	0	0	0	0	0	0
ZNHIT6|ENSG00000117174.10	361	609	665	440	479	356	378	613	475
COL24A1|ENSG00000171502.14	0	4	3	0	1	1	3	1	2
ODF2L|ENSG00000122417.15	287	492	442	173	267	156	173	312	243
MIR7856|ENSG00000278281.1	0	0	0	0	0	0	0	0	0
RP11-444C12.1|ENSG00000231349.2	0	1	0	0	0	0	0	0	0
CLCA2|ENSG00000137975.7	1998	2435	2314	625	641	455	677	811	698
CLCA1|ENSG00000016490.15	1	0	0	0	0	0	0	1	0
CLCA3P|ENSG00000153923.10	0	0	0	0	0	0	0	0	0
RP4-612B15.3|ENSG00000261737.1	1	2	1	1	0	1	0	2	2
SH3GLB1|ENSG00000097033.14	747	882	1172	973	838	722	919	1361	991
RP4-612B15.2|ENSG00000230721.1	6	10	13	12	10	3	9	19	10
SEP15|ENSG00000183291.15	2779	3434	3673	2076	2013	1309	1993	2308	1978
HS2ST1|ENSG00000153936.16	525	745	661	479	468	349	379	469	468
RP4-604K5.3|ENSG00000267734.1	1	0	0	0	0	0	0	0	0
AL121989.1|ENSG00000280842.1	0	0	0	0	0	0	0	0	0
RP11-384B12.2|ENSG00000235251.2	227	250	314	252	188	133	287	325	266
RP11-384B12.3|ENSG00000225568.1	340	449	517	469	363	280	398	581	463
LINC01140|ENSG00000267272.5	2	2	1	2	0	0	0	2	0
LMO4|ENSG00000143013.12	3936	3383	4125	2396	1852	1496	2544	2931	2284
LINC01364|ENSG00000227290.1	1	3	2	0	1	0	2	2	1
RNA5SP52|ENSG00000199318.1	0	1	0	0	0	0	0	0	0
RP11-60A14.1|ENSG00000279778.1	0	0	0	0	0	0	0	0	0
RP5-1027O11.1|ENSG00000224235.1	2	0	1	0	0	0	1	1	0
RP11-76N22.1|ENSG00000230053.2	38	63	74	44	29	24	41	61	56
PKN2-AS1|ENSG00000237505.6	1	3	4	0	0	1	0	1	1
PKN2|ENSG00000065243.18	1113	1861	1797	1150	1317	888	837	1257	1012
RNU6-125P|ENSG00000207234.1	0	0	0	0	0	0	0	0	0
TCEB1P19|ENSG00000241975.1	29	42	28	20	11	7	14	18	21
GTF2B|ENSG00000137947.11	261	326	462	310	234	181	357	396	313
RP11-82K18.2|ENSG00000235308.1	3	1	0	1	2	0	0	0	1
CCBL2|ENSG00000137944.16	646	730	880	490	448	316	533	705	520
RBMXL1|ENSG00000213516.9	1568	2063	2193	1390	1196	759	1506	1767	1555
GBP3|ENSG00000117226.11	106	178	180	110	135	95	101	151	108
GBP1|ENSG00000117228.9	1	1	0	1	0	1	3	0	1
PTGES3P1|ENSG00000234518.2	1831	2750	2750	2306	1857	1522	2171	2692	2106
GBP2|ENSG00000162645.12	324	507	548	241	225	161	304	406	358
GBP7|ENSG00000213512.1	0	1	2	0	0	0	1	1	0
GBP4|ENSG00000162654.8	1	2	1	0	0	0	0	2	0
GBP5|ENSG00000154451.14	1	1	0	1	1	0	1	0	0
RP4-620F22.3|ENSG00000238081.1	11	19	28	16	11	13	16	15	22
GBP6|ENSG00000183347.14	1	0	0	0	0	0	0	0	0
CAPNS1P1|ENSG00000215874.3	1	0	0	0	0	0	0	0	0
GBP1P1|ENSG00000225492.6	0	0	0	0	0	0	1	0	0
LRRC8B|ENSG00000197147.12	1345	1738	1626	965	1036	654	818	1046	846
FLJ27354|ENSG00000231999.6	2	2	2	0	4	0	0	2	1
RP11-413E1.4|ENSG00000230735.1	0	0	0	0	0	0	0	0	0
LRRC8C|ENSG00000171488.14	35	46	61	10	17	5	14	12	6
RP11-413E1.2|ENSG00000226394.2	0	0	0	0	0	0	0	0	0
RP5-943J3.2|ENSG00000272931.1	15	14	15	6	7	3	9	14	5
LRRC8D|ENSG00000171492.14	1795	2243	2251	904	866	612	980	1123	911
RP11-302M6.5|ENSG00000272672.1	0	0	0	0	0	1	0	0	0
RN7SKP272|ENSG00000252797.1	2	1	0	0	0	0	0	0	2
GEMIN8P4|ENSG00000228175.3	18	21	20	20	12	9	22	17	21
ZNF326|ENSG00000162664.16	945	1772	1528	791	833	570	723	1116	877
RP4-665J23.1|ENSG00000233593.7	3	0	3	4	7	3	2	5	3
RP4-665J23.2|ENSG00000225446.2	0	0	0	0	0	0	0	0	0
RP4-665J23.4|ENSG00000272094.1	0	0	1	1	0	0	0	0	1
PHKA1P1|ENSG00000232882.1	64	68	73	60	39	23	52	77	63
ZNF644|ENSG00000122482.20	773	1163	1371	750	807	559	639	953	833
RPL5P6|ENSG00000232393.1	1	0	4	3	0	0	2	4	2
HFM1|ENSG00000162669.15	0	0	0	1	2	1	1	0	1
FEN1P1|ENSG00000215873.2	172	100	136	32	27	11	106	65	56
CDC7|ENSG00000097046.12	444	739	788	391	374	303	299	439	372
WDR82P2|ENSG00000241318.3	102	91	145	78	54	42	88	106	71
RP11-91I11.1|ENSG00000229067.1	0	0	0	1	0	0	0	0	0
HSP90B3P|ENSG00000203914.4	1526	2674	2546	1168	1409	830	1076	1612	1386
TGFBR3|ENSG00000069702.10	18	23	26	13	14	3	16	17	9
BRDT|ENSG00000137948.18	0	3	0	0	0	0	0	3	1
EPHX4|ENSG00000172031.6	17	17	16	1	4	4	8	9	8
SETSIP|ENSG00000230667.5	228	316	341	224	195	119	238	332	248
BTBD8|ENSG00000189195.9	2	3	4	3	3	3	6	5	4
GAPDHP46|ENSG00000224678.3	0	1	0	0	0	0	0	0	0
PRKAR1AP|ENSG00000233401.1	140	277	385	269	265	199	212	369	381
KIAA1107|ENSG00000069712.10	34	60	47	22	49	16	37	46	36
RP4-621B10.8|ENSG00000273487.1	0	0	0	0	0	0	0	2	1
RP4-775D17.1|ENSG00000226773.1	0	0	0	0	0	0	0	0	0
C1orf146|ENSG00000203910.8	1	1	0	0	2	0	0	0	0
ACTBP12|ENSG00000233125.3	63	36	41	16	10	4	62	41	47
GLMN|ENSG00000174842.16	226	357	346	228	230	160	152	215	147
RPAP2|ENSG00000122484.8	522	827	874	473	586	371	418	696	475
GFI1|ENSG00000162676.11	3	2	1	1	0	1	3	5	1
EVI5|ENSG00000067208.14	170	164	206	170	177	121	169	235	210
RP4-593M8.1|ENSG00000223787.2	0	0	0	0	0	0	0	1	0
HMGB3P9|ENSG00000229992.1	0	0	0	0	0	0	0	0	0
RP11-330C7.3|ENSG00000225505.1	13	14	6	7	3	7	10	11	13
CCNJP2|ENSG00000223896.2	0	0	0	0	0	0	0	0	0
RPL5|ENSG00000122406.12	2841	2682	2635	2387	1762	1150	2601	2477	1949
FAM69A|ENSG00000154511.11	34	43	42	47	60	41	39	60	65
SNORA66|ENSG00000207523.1	7	8	1	4	3	1	4	1	0
RP11-386I23.1|ENSG00000229052.2	0	0	3	4	1	1	0	1	3
MTF2|ENSG00000143033.17	509	666	750	412	415	293	402	563	493
TMED5|ENSG00000117500.12	1194	2190	1906	1480	1805	1283	1024	1583	1392
CCDC18|ENSG00000122483.17	104	256	204	104	143	93	85	150	98
RP4-612C19.1|ENSG00000237003.1	0	0	0	0	0	0	0	0	0
RP4-612C19.2|ENSG00000225297.1	0	0	0	0	1	0	0	0	0
RP4-717I23.3|ENSG00000223745.7	253	351	236	125	107	62	88	142	121
RP4-717I23.2|ENSG00000229567.1	0	1	0	0	0	0	1	4	2
DR1|ENSG00000117505.12	706	1021	1170	909	837	662	798	1120	873
RP4-713B5.2|ENSG00000229635.1	10	8	13	6	6	6	8	8	6
FNBP1L|ENSG00000137942.16	2701	3775	4187	2156	2055	1606	2100	3019	2496
RNA5SP53|ENSG00000212601.1	0	0	0	1	0	0	0	0	0
BCAR3|ENSG00000137936.16	346	331	421	327	239	175	347	349	265
RP5-1033H22.2|ENSG00000224093.5	58	48	52	44	25	10	72	73	53
RP11-488P3.1|ENSG00000230439.2	1	2	7	2	3	6	5	0	2
RP4-561L24.3|ENSG00000260464.1	5	8	12	3	1	2	4	5	1
DNTTIP2|ENSG00000067334.13	881	1540	1475	948	928	751	798	1127	888
GCLM|ENSG00000023909.9	141	185	234	132	121	113	161	194	158
RP5-837O21.6|ENSG00000235794.1	0	0	0	0	0	0	0	0	0
RP5-837O21.4|ENSG00000229842.2	0	0	0	0	1	0	0	0	0
RP5-837O21.8|ENSG00000250890.1	0	1	0	0	0	0	0	0	0
MTCO1P21|ENSG00000226960.1	0	0	0	2	0	0	0	0	0
ABCA4|ENSG00000198691.11	351	258	284	49	42	32	73	101	66
RP11-78O9.1|ENSG00000233482.1	0	0	1	0	0	0	0	0	0
ARHGAP29|ENSG00000137962.12	1141	1884	1739	549	583	455	592	1044	777
RP11-148B18.1|ENSG00000226835.2	0	1	3	0	0	0	0	1	0
GAPDHP29|ENSG00000178596.10	0	0	0	0	0	0	0	0	0
RP11-148B18.4|ENSG00000236098.1	2	0	0	0	0	0	0	0	1
ABCD3|ENSG00000117528.11	1455	2050	1931	1164	1141	756	938	1210	1105
F3|ENSG00000117525.13	26	37	35	13	13	10	12	17	11
LINC01057|ENSG00000224081.8	5	11	6	3	2	0	5	8	2
SLC44A3|ENSG00000143036.16	69	70	72	63	51	30	61	65	61
CNN3|ENSG00000117519.15	804	930	1039	291	244	204	429	627	467
RP4-639F20.1|ENSG00000235501.5	2	6	3	4	1	1	5	4	3
ALG14|ENSG00000172339.9	271	245	271	171	167	106	189	181	156
RP11-313A24.1|ENSG00000230427.1	0	0	0	0	1	0	0	0	0
TMEM56|ENSG00000152078.9	167	296	266	186	200	141	136	208	168
TMEM56-RWDD3|ENSG00000271092.5	2	7	6	2	2	3	2	3	1
RP11-57H12.2|ENSG00000231992.1	0	0	0	0	0	0	0	1	0
Y_RNA|ENSG00000206679.1	0	0	0	0	0	0	1	0	0
RP11-57H12.3|ENSG00000226026.5	1	1	0	0	2	0	0	1	0
RWDD3|ENSG00000122481.16	21	33	39	38	35	17	33	34	22
RP11-57H12.5|ENSG00000228852.6	8	4	7	5	2	1	2	6	1
FLJ31662|ENSG00000233907.1	0	1	0	0	0	0	0	0	0
RP11-147C23.1|ENSG00000237435.9	0	0	0	0	0	0	0	0	0
RP4-736I12.1|ENSG00000225923.1	40	69	92	50	43	24	34	44	54
UBE2WP1|ENSG00000234422.1	22	45	57	36	30	36	48	70	52
EEF1A1P11|ENSG00000228502.1	64	39	33	24	21	7	45	50	35
NDUFS5P2|ENSG00000234226.5	0	0	0	0	0	0	0	0	1
RPL7P9|ENSG00000137970.7	2441	2864	4041	3729	2668	2077	3685	4394	3619
PTBP2|ENSG00000117569.18	421	516	477	302	255	171	241	329	298
DPYD|ENSG00000188641.12	8	6	7	4	4	0	5	5	3
SEC63P1|ENSG00000228057.1	1389	2364	2041	1001	1413	956	980	1392	1245
MIR137HG|ENSG00000225206.6	0	0	0	0	0	0	0	0	0
RP11-296E3.2|ENSG00000280040.1	0	0	1	0	0	0	0	0	0
SNX7|ENSG00000162627.16	109	137	155	82	75	68	110	154	108
PLPPR5|ENSG00000117598.11	0	0	1	0	0	0	1	0	0
RP11-234N17.1|ENSG00000227034.1	207	364	357	433	432	266	261	313	188
PLPPR4|ENSG00000117600.12	8	11	15	3	7	5	3	8	6
PALMD|ENSG00000099260.10	82	138	134	77	67	70	49	86	51
HMGB3P10|ENSG00000223656.1	1	0	1	1	0	0	2	0	0
FRRS1|ENSG00000156869.12	190	291	250	170	157	124	133	167	137
AGL|ENSG00000162688.15	462	630	613	411	386	258	342	430	342
RP5-884G6.2|ENSG00000228084.1	7	9	9	5	6	3	8	7	10
SLC35A3|ENSG00000117620.12	1289	1896	1812	1166	1256	804	928	1328	1090
RNU6-750P|ENSG00000212248.1	0	0	0	0	0	0	0	0	0
RNU6-1318P|ENSG00000202259.1	0	0	0	0	0	0	0	0	0
RP4-714D9.5|ENSG00000261254.2	19	19	21	12	19	8	16	23	9
HIAT1|ENSG00000156875.13	1853	2068	2222	1039	1021	607	1015	1172	1142
RP4-714D9.2|ENSG00000241073.1	0	0	0	0	0	0	1	0	0
SASS6|ENSG00000156876.9	234	459	466	231	262	193	207	339	266
RP4-714D9.4|ENSG00000226952.1	2	0	1	0	0	0	1	0	1
TRMT13|ENSG00000122435.9	203	324	276	201	211	143	148	225	162
LRRC39|ENSG00000122477.12	9	29	8	8	5	3	6	7	8
DBT|ENSG00000137992.14	724	1039	1174	1077	999	735	801	1198	972
RPL23AP90|ENSG00000271415.1	0	0	1	0	0	0	1	0	0
BRI3P1|ENSG00000225169.1	37	5	16	12	11	2	45	22	15
RP11-305E17.4|ENSG00000230287.3	1	0	0	0	1	0	0	0	0
RTCA-AS1|ENSG00000224616.1	2	0	6	6	3	1	3	1	2
RTCA|ENSG00000137996.12	283	309	320	227	196	135	227	295	233
MIR553|ENSG00000207750.1	0	0	1	0	0	0	2	0	0
RP5-837M10.1|ENSG00000215871.2	75	104	124	55	47	34	52	85	66
RP5-837M10.2|ENSG00000223906.1	0	0	1	0	0	0	0	0	0
CDC14A|ENSG00000079335.18	58	57	63	37	44	36	43	55	49
BCAS2P2|ENSG00000234332.1	116	123	166	88	74	69	122	167	127
RP5-837M10.4|ENSG00000228086.1	0	0	0	1	0	0	0	0	0
GPR88|ENSG00000181656.6	0	0	1	0	0	0	0	0	0
VCAM1|ENSG00000162692.10	0	0	0	0	0	0	1	0	0
EXTL2|ENSG00000162694.13	297	384	380	232	265	133	171	188	182
SLC30A7|ENSG00000162695.11	676	801	678	455	489	332	389	457	419
HNRNPA1P68|ENSG00000230946.3	0	1	0	0	0	0	1	0	0
DPH5|ENSG00000117543.19	283	387	458	326	281	195	325	386	301
RP11-421L21.2|ENSG00000235795.1	2	4	3	1	4	4	2	1	1
RP11-421L21.3|ENSG00000233184.6	50	94	120	68	62	48	74	93	65
S1PR1|ENSG00000170989.8	0	0	0	0	0	0	0	0	0
RP4-575N6.2|ENSG00000228399.1	62	95	109	61	46	39	84	143	90
PPIAP7|ENSG00000173810.9	0	0	0	0	1	0	0	0	0
LINC01307|ENSG00000231671.1	0	0	1	0	0	0	0	0	0
RPSAP19|ENSG00000183298.5	46	15	41	38	15	9	56	48	31
OLFM3|ENSG00000118733.16	0	0	0	0	0	0	0	0	0
DNAJA1P5|ENSG00000162699.5	0	0	0	0	0	1	0	0	0
RP5-936J12.1|ENSG00000230864.1	0	1	0	0	0	0	0	0	0
COL11A1|ENSG00000060718.19	0	1	0	0	0	0	0	0	0
RP11-153F1.1|ENSG00000224613.6	0	0	0	0	0	0	0	0	0
RN7SKP285|ENSG00000222069.1	0	0	1	0	0	0	0	1	0
RNPC3|ENSG00000185946.15	188	381	231	137	142	69	92	166	137
AMY2B|ENSG00000240038.6	210	220	164	65	52	27	67	93	59
AMY2A|ENSG00000243480.7	1	0	0	1	0	0	0	0	0
RP11-97C18.1|ENSG00000225191.1	39	47	42	30	31	25	37	45	40
RP11-364B6.2|ENSG00000215869.4	19	12	16	4	10	3	14	9	10
RP11-414B7.1|ENSG00000225036.1	6	6	5	6	1	3	10	7	5
SEPT2P1|ENSG00000227850.1	207	280	316	328	254	188	243	361	274
RP11-90H3.2|ENSG00000237897.2	20	22	26	22	15	8	28	30	14
RP11-90H3.1|ENSG00000232952.1	1177	1798	2199	1238	1214	955	1113	1689	1581
RP5-947P14.1|ENSG00000237480.2	0	1	0	0	0	0	0	1	0
RP5-947P14.2|ENSG00000230932.2	18	12	15	10	4	1	19	12	11
RP11-110F24.1|ENSG00000270976.1	0	0	0	0	0	0	0	0	0
MTATP6P14|ENSG00000233449.1	0	0	0	0	1	0	0	0	0
MTCO1P14|ENSG00000232551.2	0	0	0	0	0	0	0	0	0
PRMT6|ENSG00000198890.7	562	584	731	428	381	258	492	556	450
NTNG1|ENSG00000162631.18	3	0	1	0	0	0	0	1	1
RP11-270C12.3|ENSG00000224550.1	3119	2511	3864	3316	2338	1601	3220	3504	2887
VAV3|ENSG00000134215.15	1350	1567	2033	1405	1331	1038	1367	1840	1415
SLC25A24|ENSG00000085491.15	1205	1703	2005	979	1029	750	883	1336	1076
RP11-483I13.6|ENSG00000280186.1	5	2	3	2	0	0	3	1	0
NBPF4|ENSG00000196427.13	0	0	1	0	0	0	0	0	0
NBPF6|ENSG00000186086.16	0	0	0	0	0	0	0	0	0
RP11-131J3.1|ENSG00000224698.1	0	0	0	0	0	0	0	0	0
FAM102B|ENSG00000162636.15	218	257	345	158	156	105	180	246	209
HENMT1|ENSG00000162639.15	348	381	461	252	236	166	277	362	258
PRPF38B|ENSG00000134186.11	1598	3933	3150	1607	2752	1780	1167	2330	1894
FNDC7|ENSG00000143107.8	10	5	1	0	0	2	0	3	2
RP11-293A10.3|ENSG00000232971.2	0	0	0	0	0	0	0	0	0
STXBP3|ENSG00000116266.10	624	973	926	643	612	486	495	768	568
RP11-475E11.2|ENSG00000228076.2	2	0	0	0	1	0	1	0	0
AKNAD1|ENSG00000162641.18	3	4	3	0	0	0	1	2	1
SPATA42|ENSG00000203897.3	0	0	0	0	0	0	1	0	0
GPSM2|ENSG00000121957.12	395	534	575	373	370	270	399	518	425
CLCC1|ENSG00000121940.15	881	1172	1146	539	590	407	575	647	587
WDR47|ENSG00000085433.15	153	203	230	132	105	79	124	166	112
RP5-1065J22.2|ENSG00000237349.1	0	0	0	0	0	0	1	0	0
RP11-20O24.4|ENSG00000244716.3	518	645	690	476	249	202	617	683	509
RP11-20O24.1|ENSG00000228665.2	1	1	1	0	1	0	0	1	0
RANP5|ENSG00000228054.2	0	0	0	0	0	0	0	0	0
TAF13|ENSG00000197780.9	155	243	243	212	222	153	188	261	219
RP5-1065J22.8|ENSG00000273382.1	49	48	56	21	23	24	28	45	34
TMEM167B|ENSG00000215717.5	772	1018	1140	625	619	449	629	882	700
RP5-1065J22.4|ENSG00000251484.3	2	1	1	2	0	0	1	3	3
C1orf194|ENSG00000179902.12	5	4	7	4	0	1	2	4	1
KIAA1324|ENSG00000116299.16	9939	7719	9540	4833	4071	2298	6309	5993	5633
SARS|ENSG00000031698.12	2019	2159	2532	1706	1418	961	1988	2273	1915
CELSR2|ENSG00000143126.7	1454	951	1237	533	414	188	888	669	605
PSRC1|ENSG00000134222.16	329	275	323	167	131	64	237	228	174
MYBPHL|ENSG00000221986.6	2	0	1	0	0	1	1	0	0
SORT1|ENSG00000134243.11	2885	2807	3163	1713	1698	1035	1613	1665	1598
PSMA5|ENSG00000143106.12	1142	1021	1228	1185	818	652	1195	1302	1019
SYPL2|ENSG00000143028.8	11	5	6	8	6	3	4	14	7
ATXN7L2|ENSG00000162650.15	184	121	151	38	30	21	75	80	45
CYB561D1|ENSG00000174151.14	365	298	407	275	170	106	274	266	258
AMIGO1|ENSG00000181754.6	509	475	483	261	211	128	313	338	256
GPR61|ENSG00000156097.12	3	4	2	1	0	0	0	1	0
GNAI3|ENSG00000065135.8	1640	1869	2055	1448	1286	883	1487	1644	1350
RNU6V|ENSG00000206832.1	0	0	0	0	0	0	0	0	0
AMPD2|ENSG00000116337.15	25	15	23	13	17	5	40	23	24
RPL7P8|ENSG00000235045.2	0	4	0	2	0	0	0	1	0
GSTM4|ENSG00000168765.15	248	169	226	142	107	78	222	212	149
GSTM2|ENSG00000213366.12	12	9	5	6	6	1	2	5	8
GSTM1|ENSG00000134184.12	0	2	4	1	1	2	1	5	2
GSTM5|ENSG00000134201.10	0	0	1	0	0	0	0	0	0
RP4-735C1.4|ENSG00000241720.2	0	0	1	0	0	0	1	0	2
GSTM3|ENSG00000134202.10	257	289	316	99	57	52	203	244	176
EPS8L3|ENSG00000198758.10	1	0	0	0	0	0	0	0	0
NDUFA5P10|ENSG00000224927.2	0	0	0	0	0	0	0	1	0
CSF1|ENSG00000184371.13	28	18	17	8	8	6	21	14	12
AHCYL1|ENSG00000168710.17	2762	2994	3616	2304	2104	1430	2382	2855	2264
STRIP1|ENSG00000143093.14	676	567	716	403	302	181	468	455	445
RP4-773N10.4|ENSG00000258634.3	132	103	151	79	73	41	83	73	54
LINC01397|ENSG00000258673.1	1	1	0	0	1	1	2	0	1
UBL4B|ENSG00000186150.4	1	1	0	0	1	0	0	1	1
SLC6A17|ENSG00000197106.6	114	75	78	52	48	14	139	94	76
RP5-1028L10.1|ENSG00000227091.1	0	0	0	0	0	0	0	0	0
RP5-1028L10.2|ENSG00000235526.1	1	4	0	0	0	0	0	3	1
KCNC4|ENSG00000116396.13	3	3	1	0	0	1	6	2	3
RP5-1003J2.4|ENSG00000282852.1	8	8	13	9	4	1	14	12	8
RP5-1074L1.1|ENSG00000227963.1	1	1	5	2	1	0	0	0	1
RBM15|ENSG00000162775.14	357	363	355	256	273	167	305	317	276
LAMTOR5-AS1|ENSG00000224699.8	26	27	35	14	11	11	24	18	15
SLC16A4|ENSG00000168679.17	22	35	18	26	25	18	13	21	14
RP5-1074L1.4|ENSG00000273373.1	55	57	41	14	21	15	18	30	14
LAMTOR5|ENSG00000134248.13	477	412	439	501	292	216	624	580	509
PROK1|ENSG00000143125.5	0	0	0	2	0	0	1	0	0
KCNA2|ENSG00000177301.13	0	1	0	0	0	0	1	0	0
RP11-284N8.3|ENSG00000259834.1	1	0	1	2	1	1	4	3	4
KCNA3|ENSG00000177272.8	3	0	2	2	1	1	1	1	1
NRBF2P3|ENSG00000237415.2	5	3	8	4	2	1	6	11	5
CD53|ENSG00000143119.12	1	0	1	3	1	0	4	1	1
RP11-96K19.4|ENSG00000261654.1	24	43	34	38	48	26	30	40	26
RP11-96K19.2|ENSG00000232811.1	18	21	21	24	26	32	29	35	34
LRIF1|ENSG00000121931.15	290	524	620	442	458	381	328	616	451
RP11-96K19.5|ENSG00000273010.1	3	1	2	0	0	0	2	1	3
CCNT2P1|ENSG00000225672.1	1	5	2	2	2	2	2	5	5
DRAM2|ENSG00000156171.14	742	831	788	653	621	425	551	690	639
CEPT1|ENSG00000134255.13	566	708	710	462	433	301	425	491	377
DENND2D|ENSG00000162777.16	219	216	273	214	207	115	244	286	200
CHI3L2|ENSG00000064886.13	0	2	0	1	0	0	2	1	0
PIFO|ENSG00000173947.13	2	0	1	0	0	1	0	1	0
HIGD1AP12|ENSG00000236012.2	0	0	0	0	0	0	0	0	2
PGCP1|ENSG00000227179.6	0	1	0	0	0	0	1	0	1
OVGP1|ENSG00000085465.12	53	39	54	45	42	22	33	44	35
RP11-552M11.8|ENSG00000260948.1	23	17	28	24	12	8	15	12	14
UBE2FP3|ENSG00000233337.1	4	6	6	3	10	5	3	5	2
RP11-552M11.4|ENSG00000243960.1	2	6	6	1	4	1	2	0	2
WDR77|ENSG00000116455.13	279	171	242	165	105	62	270	240	180
Y_RNA|ENSG00000199890.1	0	0	0	0	0	0	1	0	0
ATP5F1|ENSG00000116459.10	1651	1915	2064	1852	1435	1097	1786	2032	1667
C1orf162|ENSG00000143110.11	6	8	15	6	3	3	5	9	10
TMIGD3|ENSG00000121933.17	1	1	0	0	0	0	0	0	0
ADORA3|ENSG00000282608.1	0	0	0	0	0	0	0	0	0
RAP1A|ENSG00000116473.14	274	323	414	243	267	166	293	469	314
LINC01160|ENSG00000231346.5	2	0	1	0	1	0	1	2	0
KRT18P57|ENSG00000215867.4	0	0	0	0	1	0	2	1	0
FAM212B|ENSG00000197852.9	134	126	170	114	95	64	104	113	108
FAM212B-AS1|ENSG00000227811.2	2	1	3	0	2	0	2	2	2
DDX20|ENSG00000064703.11	646	923	904	492	462	380	475	639	503
KCND3|ENSG00000171385.9	153	153	184	65	68	37	124	159	130
KCND3-IT1|ENSG00000232558.1	0	0	0	0	0	0	0	0	0
KCND3-AS1|ENSG00000237556.1	0	0	0	0	0	0	0	0	0
RP11-88H9.2|ENSG00000231437.3	0	1	2	2	0	0	2	4	0
CTTNBP2NL|ENSG00000143079.14	256	365	430	266	224	155	279	353	288
WNT2B|ENSG00000134245.17	35	18	29	15	15	10	13	22	18
RP4-671G15.2|ENSG00000273483.1	5	3	2	0	3	2	3	3	1
ST7L|ENSG00000007341.18	286	397	355	151	167	97	168	194	162
CAPZA1|ENSG00000116489.12	1595	2070	2237	1939	1676	1236	1667	2494	1885
MRPL53P1|ENSG00000235299.2	1	0	0	0	0	0	0	0	0
RNU7-70P|ENSG00000252750.1	0	0	0	0	0	0	0	0	0
MOV10|ENSG00000155363.18	1708	1155	1546	753	465	270	1113	955	831
RP11-426L16.3|ENSG00000225075.1	5	11	7	1	4	0	1	4	7
RHOC|ENSG00000155366.16	970	721	1148	740	436	261	1354	1209	1016
RP11-426L16.10|ENSG00000271810.5	0	0	0	0	0	0	0	0	0
PPM1J|ENSG00000155367.15	34	25	36	14	6	0	8	12	9
RP11-426L16.9|ENSG00000261595.1	0	0	0	0	0	0	0	0	1
FAM19A3|ENSG00000184599.13	0	0	0	0	0	0	1	0	0
NUTF2P4|ENSG00000234790.1	0	0	1	0	0	0	3	2	0
LINC01356|ENSG00000215866.7	0	0	1	0	0	0	1	0	0
RP3-522D1.2|ENSG00000228040.1	0	0	0	0	0	0	0	0	0
SLC16A1|ENSG00000155380.11	77	86	72	27	35	19	27	24	28
AKR7A2P1|ENSG00000229020.4	103	68	114	41	25	24	78	57	55
SLC16A1-AS1|ENSG00000226419.7	0	5	2	0	1	0	0	0	1
RP11-31F15.2|ENSG00000238198.1	0	0	0	2	0	1	0	3	0
LRIG2|ENSG00000198799.11	621	561	650	363	348	182	306	359	320
Metazoa_SRP|ENSG00000281918.1	0	1	0	0	0	0	0	0	0
RP11-389O22.4|ENSG00000233839.1	20	21	48	10	24	27	29	64	47
RP11-389O22.5|ENSG00000236887.1	0	2	0	1	0	0	1	0	0
MAGI3|ENSG00000081026.18	492	776	807	767	874	558	656	960	721
RP11-512F24.1|ENSG00000232499.2	427	756	713	356	318	279	478	649	590
MTND5P20|ENSG00000238256.1	0	0	0	0	0	0	0	1	0
PHTF1|ENSG00000116793.15	72	127	91	54	69	34	58	74	61
RP4-730K3.3|ENSG00000232450.1	2	1	2	4	0	0	2	2	3
RSBN1|ENSG00000081019.13	307	382	431	275	270	193	238	359	279
RP5-1073O3.2|ENSG00000231128.5	0	0	0	0	0	0	0	0	0
PTPN22|ENSG00000134242.15	2	2	0	0	1	1	0	2	0
AP4B1-AS1|ENSG00000226167.1	6	12	8	3	2	3	4	3	4
BCL2L15|ENSG00000188761.11	3	6	6	3	4	1	6	2	3
AP4B1|ENSG00000134262.12	183	166	153	96	74	48	91	104	71
DCLRE1B|ENSG00000118655.4	296	290	397	176	145	105	205	240	215
HIPK1-AS1|ENSG00000235527.6	0	1	1	1	1	2	0	2	0
HIPK1|ENSG00000163349.21	1134	1187	1559	1061	944	637	1116	1468	1161
OLFML3|ENSG00000116774.11	1	1	2	10	8	6	15	21	8
RP4-590F24.2|ENSG00000282048.1	0	0	0	0	0	0	0	0	1
SYT6|ENSG00000134207.14	0	0	0	0	0	1	0	0	1
TRIM33|ENSG00000197323.10	1052	1679	1722	912	999	685	865	1284	1063
RP4-591B8.2|ENSG00000226984.1	0	0	0	0	0	1	0	0	0
EIF2S2P5|ENSG00000225650.2	4	3	5	8	12	8	4	11	6
Y_RNA|ENSG00000201114.1	0	0	0	1	0	0	0	0	0
PKMP1|ENSG00000236480.1	6195	4747	6129	4786	2957	1662	6223	5839	4698
BCAS2|ENSG00000116752.5	360	389	516	349	271	230	396	497	377
DENND2C|ENSG00000175984.14	3	4	6	1	1	1	3	4	1
AMPD1|ENSG00000116748.19	1	0	1	0	0	0	0	1	0
NRAS|ENSG00000213281.4	796	968	1191	1161	990	792	947	1347	1106
CSDE1|ENSG00000009307.15	8982	10246	12717	8221	7212	5658	8204	11107	8948
RNY1P13|ENSG00000201900.1	4	3	0	0	1	0	2	0	0
SIKE1|ENSG00000052723.11	401	555	592	425	368	274	372	580	434
SYCP1|ENSG00000198765.11	0	3	0	0	0	0	0	0	0
RP4-663N10.1|ENSG00000228035.1	0	0	0	0	0	0	0	0	0
NGF|ENSG00000134259.3	3	2	1	0	0	0	0	0	0
CNOT7P2|ENSG00000232185.1	11	15	16	21	11	5	13	24	9
VANGL1|ENSG00000173218.14	2150	2151	2393	1054	983	631	1200	1308	1176
CASQ2|ENSG00000118729.11	11	8	15	2	2	5	5	8	8
HNRNPA1P43|ENSG00000214204.4	0	0	0	0	0	0	1	0	0
RP11-12L8.2|ENSG00000271143.1	0	0	0	0	0	0	0	0	1
RP11-12L8.1|ENSG00000228127.2	0	0	1	0	0	1	0	1	0
SLC22A15|ENSG00000163393.12	38	42	55	43	32	35	58	49	52
RP11-159M11.2|ENSG00000237993.1	0	0	0	0	0	0	1	0	0
MAB21L3|ENSG00000173212.4	2	4	5	7	5	4	2	5	3
ATP1A1|ENSG00000163399.15	12013	10790	11414	6359	5135	3027	7509	7114	6426
ATP1A1-AS1|ENSG00000203865.9	18	12	24	13	13	5	22	13	15
RNU6-817P|ENSG00000212385.1	1	2	1	1	1	0	0	1	1
RP4-655J12.4|ENSG00000233154.5	1	4	3	1	2	2	3	6	4
RP4-655J12.5|ENSG00000230381.2	0	0	0	0	0	0	0	0	0
RP5-1086K13.1|ENSG00000224950.2	3	2	8	6	0	1	2	5	3
CD58|ENSG00000116815.15	139	173	154	102	99	73	87	104	89
NAP1L4P1|ENSG00000177173.5	311	456	489	379	290	211	362	497	424
IGSF3|ENSG00000143061.17	4626	4248	4928	2208	1991	1208	2807	2945	2507
AL355794.1|ENSG00000238532.1	0	0	0	0	0	1	0	0	0
C1orf137|ENSG00000203864.3	0	0	0	0	0	0	0	0	1
GAPDHP64|ENSG00000231072.1	0	0	0	0	0	0	0	0	0
RP4-753F5.1|ENSG00000272715.1	0	0	1	0	0	0	1	0	0
PTGFRN|ENSG00000134247.9	2433	2204	2400	1154	1115	661	1207	1250	1105
CD101|ENSG00000134256.12	32	30	40	33	40	18	35	26	31
RP11-27K13.3|ENSG00000236137.1	4	14	14	13	12	3	9	7	8
TTF2|ENSG00000116830.11	825	1178	1142	584	572	337	607	876	598
MIR942|ENSG00000215930.1	0	1	0	1	0	0	0	0	0
TRIM45|ENSG00000134253.9	276	292	306	111	118	65	158	153	180
RPS15AP9|ENSG00000228453.1	0	0	0	1	0	0	0	0	0
VTCN1|ENSG00000134258.16	565	634	562	372	331	235	245	322	295
RP11-188D8.1|ENSG00000271427.1	3	1	1	2	0	0	1	0	0
MAN1A2|ENSG00000198162.12	1231	1974	1819	901	1186	789	722	1074	951
RP4-675C20.4|ENSG00000279513.1	0	1	0	0	1	0	1	0	1
VPS25P1|ENSG00000226755.2	37	45	61	46	41	24	44	63	49
AL157902.3|ENSG00000236866.5	0	0	0	0	0	0	1	0	0
FAM46C|ENSG00000183508.4	444	455	549	519	504	315	540	630	487
VDAC2P3|ENSG00000213262.3	0	0	0	0	1	0	0	0	2
SNORA40|ENSG00000212266.1	0	0	0	0	0	0	0	0	0
RP11-134N8.2|ENSG00000270719.1	0	0	0	0	0	0	0	0	0
PNRC2P1|ENSG00000228217.1	60	83	100	69	84	59	55	104	73
GDAP2|ENSG00000196505.10	204	194	263	145	160	108	183	236	191
WDR3|ENSG00000065183.15	1125	1623	1656	1060	1125	808	916	1289	963
SPAG17|ENSG00000155761.13	3	3	3	0	0	2	0	2	1
RP4-630J13.1|ENSG00000229911.2	173	159	231	176	136	109	259	282	234
TBX15|ENSG00000092607.13	2	1	2	0	2	0	4	2	1
WARS2|ENSG00000116874.11	240	206	265	189	148	125	192	226	198
WARS2-IT1|ENSG00000224238.2	1	0	0	0	0	1	0	0	1
RBMX2P3|ENSG00000223575.2	1	3	2	3	2	3	4	4	5
RPS3AP12|ENSG00000236804.1	0	1	0	0	0	0	0	0	0
RP11-418J17.1|ENSG00000231365.5	70	68	73	50	56	35	35	39	45
RPL6P2|ENSG00000227056.2	0	0	0	0	2	0	0	0	0
RP5-834N19.1|ENSG00000232650.5	0	0	1	0	0	0	0	0	0
HAO2|ENSG00000116882.14	0	0	0	0	0	2	0	0	0
HAO2-IT1|ENSG00000230921.1	0	0	0	0	0	0	0	0	0
HSD3B2|ENSG00000203859.9	0	0	0	0	1	0	0	0	0
GAPDHP74|ENSG00000232780.2	0	0	0	0	0	0	0	0	0
HSD3BP2|ENSG00000203858.3	0	0	0	0	0	0	1	0	0
GAPDHP23|ENSG00000235595.1	0	0	0	0	0	0	0	0	1
HSD3BP1|ENSG00000187481.2	0	0	0	0	0	0	0	0	0
GAPDHP58|ENSG00000229570.2	1	0	0	0	0	0	0	0	0
GAPDHP32|ENSG00000226443.3	0	0	0	1	0	0	0	0	0
HSD3BP3|ENSG00000249798.1	0	0	0	0	0	0	0	0	0
GAPDHP27|ENSG00000239873.2	0	1	0	1	0	0	0	0	0
HSD3BP4|ENSG00000203855.7	0	0	0	0	1	0	0	1	1
GAPDHP33|ENSG00000240244.3	0	1	1	0	0	0	0	0	0
LINC00622|ENSG00000260941.1	2	2	8	2	4	2	4	3	3
HSD3BP5|ENSG00000198857.3	4	4	4	0	6	1	3	6	0
ZNF697|ENSG00000143067.4	186	197	227	105	102	75	117	177	123
PHGDH|ENSG00000092621.11	2550	1775	2460	1207	712	427	1935	1618	1303
HMGCS2|ENSG00000134240.11	1080	896	1156	1414	1035	699	2036	2200	1720
REG4|ENSG00000134193.14	14	26	28	43	36	11	98	99	99
NBPF7|ENSG00000215864.5	1	1	1	0	3	0	0	2	0
PFN1P9|ENSG00000227205.4	146	80	99	25	16	11	153	103	69
NOTCH2P1|ENSG00000226446.1	0	0	0	0	0	0	0	0	0
RP5-1042I8.7|ENSG00000261662.1	25	18	16	7	8	2	4	7	9
NOTCH2|ENSG00000134250.17	7361	6317	7476	3651	3636	2052	3884	3924	3598
SEC22B|ENSG00000265808.3	618	656	813	669	576	425	663	799	687
CH17-472G23.2|ENSG00000223804.5	2	4	2	3	2	1	4	2	2
U1|ENSG00000273727.1	0	1	0	0	0	0	0	0	1
PFN1P2|ENSG00000270392.2	10	11	9	3	1	2	2	5	3
NBPF8|ENSG00000270231.3	125	239	146	87	51	41	78	117	92
CH17-472G23.4|ENSG00000275131.1	34	49	43	29	24	13	22	38	28
AC253572.1|ENSG00000278882.1	31	19	19	10	6	3	15	19	9
NBPF26|ENSG00000273136.5	28	31	34	38	15	11	14	19	27
RNVU1-19|ENSG00000275538.1	0	0	0	0	0	0	1	0	0
PPIAL4A|ENSG00000263353.3	1	6	6	4	5	4	3	2	6
AC241377.2|ENSG00000281741.1	1	0	0	0	0	0	0	0	0
LINC00623|ENSG00000226067.6	15	10	18	7	1	0	8	14	10
RNVU1-4|ENSG00000277610.1	0	1	0	0	0	0	0	0	0
CH17-118O6.4|ENSG00000275296.1	5	3	7	7	4	5	8	12	7
FCGR1B|ENSG00000198019.12	0	0	0	0	0	0	0	0	0
RP11-439A17.9|ENSG00000233029.3	1	1	0	0	1	0	0	0	0
HIST2H2BA|ENSG00000223345.3	1	0	0	0	0	0	0	0	0
FAM72B|ENSG00000188610.12	35	49	84	39	44	46	47	81	68
SRGAP2C|ENSG00000171943.11	51	71	75	50	55	45	67	77	71
CH17-219N22.1|ENSG00000275129.1	0	0	0	0	0	0	0	0	0
SRGAP2-AS1|ENSG00000230806.1	1	0	0	0	0	0	0	0	0
CH17-437K3.1|ENSG00000227082.1	0	0	0	0	0	0	0	0	0
RP11-343N15.2|ENSG00000231429.2	0	0	0	0	0	0	0	1	0
RP11-344P13.3|ENSG00000233432.2	69	93	77	106	87	72	85	87	74
RP11-344P13.6|ENSG00000272583.1	4	2	3	2	0	0	1	1	0
EMBP1|ENSG00000231752.5	7	13	9	1	5	1	4	6	1
RP11-344P13.1|ENSG00000224857.1	0	0	0	0	0	0	0	0	0
NBPF17P|ENSG00000179571.10	0	0	0	0	0	0	0	0	0
RNVU1-17|ENSG00000207349.1	0	0	0	0	0	0	1	0	0
FAM91A3P|ENSG00000242352.2	30	33	48	38	19	15	36	50	39
FAM72C|ENSG00000263513.5	0	0	0	1	0	0	0	0	1
SRGAP2D|ENSG00000270872.2	0	1	0	0	0	0	0	0	2
RNVU1-15|ENSG00000207205.1	0	0	0	0	0	0	0	0	0
NBPF15|ENSG00000266338.6	205	233	200	94	94	64	154	193	153
PFN1P6|ENSG00000227212.3	2	2	3	0	1	1	0	2	1
U1|ENSG00000277918.1	0	0	0	0	0	0	0	0	0
PPIAL4F|ENSG00000279782.1	0	0	0	0	0	0	0	0	0
SRGAP2B|ENSG00000196369.10	15	10	19	8	13	7	9	14	15
FAM72D|ENSG00000215784.5	16	22	21	33	13	9	19	25	15
RP11-403I13.8|ENSG00000272419.5	16	10	18	2	0	0	6	7	6
U1|ENSG00000277678.1	0	0	0	0	0	0	0	0	0
RP11-289I10.2|ENSG00000223612.3	85	56	83	24	17	6	46	38	40
PPIAL4D|ENSG00000256374.2	0	0	0	0	0	0	0	0	0
CH17-373J23.1|ENSG00000276216.1	0	2	0	0	0	0	1	1	0
RP11-89F3.2|ENSG00000236140.1	1	0	0	0	0	0	0	0	1
NBPF20|ENSG00000162825.16	43	18	29	31	23	21	28	30	28
PFN1P3|ENSG00000234367.1	0	0	0	0	1	0	0	0	0
U1|ENSG00000270384.1	0	1	0	0	0	0	0	0	0
U1|ENSG00000270722.1	0	7	0	15	2	0	225	6	3
NBPF25P|ENSG00000272150.5	64	40	63	20	24	8	21	36	23
GPR89A|ENSG00000117262.18	113	100	94	64	48	33	60	61	67
PDZK1|ENSG00000174827.13	13	12	9	7	11	6	4	3	6
CD160|ENSG00000117281.15	3	8	4	4	5	2	5	6	8
RNF115|ENSG00000265491.4	606	654	705	516	479	344	621	734	579
POLR3C|ENSG00000186141.8	336	356	399	253	181	133	287	339	250
NUDT17|ENSG00000186364.11	12	13	23	26	7	10	20	12	15
PIAS3|ENSG00000131788.15	509	403	588	388	268	188	541	570	489
MIR6736|ENSG00000278549.1	0	0	1	0	0	0	0	0	0
ANKRD35|ENSG00000198483.12	1	2	0	0	0	0	2	0	0
ITGA10|ENSG00000143127.12	7	9	8	15	19	7	8	9	6
RP11-315I20.3|ENSG00000244619.2	0	0	0	0	0	0	0	0	0
PEX11B|ENSG00000131779.10	299	374	406	419	354	207	457	559	405
RBM8A|ENSG00000265241.6	692	670	853	594	501	400	684	838	629
GNRHR2|ENSG00000211451.11	20	22	22	16	10	5	24	15	11
RP11-315I20.1|ENSG00000234222.6	2	4	5	2	3	1	3	1	1
LIX1L|ENSG00000271601.3	1	3	1	0	0	1	2	3	2
ANKRD34A|ENSG00000272031.2	4	2	4	8	4	2	4	8	4
POLR3GL|ENSG00000121851.12	45	82	72	77	75	77	51	84	54
TXNIP|ENSG00000265972.5	4567	5253	6090	4139	3711	2467	3709	5397	4150
HFE2|ENSG00000168509.18	1	0	0	0	0	0	0	0	1
RNVU1-6|ENSG00000201558.1	0	0	0	1	0	0	2	0	0
RP11-458D21.1|ENSG00000233396.7	12	21	14	15	13	11	14	15	12
NBPF10|ENSG00000271425.6	66	35	53	37	39	21	38	35	35
NOTCH2NL|ENSG00000264343.5	10	16	16	2	13	2	3	9	12
CH17-353B19.1|ENSG00000276509.1	0	0	0	0	0	0	0	0	0
[truncated: 35,359 more rows]
