# Supplementary material for: Cuproptosis-related genes predict prognosis and trastuzumab therapeutic response in HER2-positive breast cancer
Source: Sci Rep. 2024 Feb 5;14:2908. doi: 10.1038/s41598-024-52638-8 (PMC10844230; doi:10.1038/s41598-024-52638-8)
Supplement: Supplementary file 4 — Supplementary Information 4. [file 41598_2024_52638_MOESM4_ESM.txt]

Title：GSE121105_series_matrix
Legend：The original data of GSE121105 derived from GEO, and the supplementary material for Figure 4


!Series_title	"RNA sequencing of BT474 cells treated with trastuzumab or trastuzumab + pertuzumab and BT474-derived cells resistant to trastuzumab or trastuzumab + pertuzumab"
!Series_geo_accession	"GSE121105"
!Series_status	"Public on Jan 26 2020"
!Series_submission_date	"Oct 10 2018"
!Series_last_update_date	"Mar 31 2020"
!Series_pubmed_id	"31690671"
!Series_web_link	"https://cancerres.aacrjournals.org/content/80/3/524.long"
!Series_summary	"We sequenced untreated BT474 cells, BT474 cells treated for three days with trastuzumab or trastuzumab + pertuzumab, as well as two BT474-derived trastuzumab-resistant pools and two BT474-derived trastuzumab + pertuzumab resistant pools. Resistant pools were generated by culturing BT474 cells in gradually increasing doses of trastuzumab and trastuzumab + pertuzumab over the course of several months and continually maintained in drug."
!Series_overall_design	"Examination of mRNA profiles of 1) BT474 cells 2) BT474 cells treated for three days with trastuzumab 3)  BT474 cells treated for three days with trastuzumab + pertuzumab 4) two trastuzumab-resistant cell pools 5) two trastuzumab+pertuzumab resistant cell pools"
!Series_type	"Expression profiling by high throughput sequencing"
!Series_contributor	"Qin,,Yan"
!Series_contributor	"Molly,,Gale"
!Series_contributor	"Zongzhi,Z,Liu"
!Series_sample_id	"GSM3426212 GSM3426213 GSM3426214 GSM3426215 GSM3426216 GSM3426217 GSM3426218 GSM3426219 GSM3426220 GSM3426221 GSM3426222 GSM3426223 GSM3426224 GSM3426225 GSM3426226 GSM3426227 GSM3426228 GSM3426229 GSM3426230 GSM3426231 GSM3426232 "
!Series_contact_name	"Qin,,Yan"
!Series_contact_email	"qin.yan@yale.edu"
!Series_contact_phone	"2037856672"
!Series_contact_institute	"Yale School of Medicine"
!Series_contact_address	"Department of Pathology, PO Box 208023"
!Series_contact_city	"New Haven"
!Series_contact_state	"CT"
!Series_contact_zip/postal_code	"06520"
!Series_contact_country	"USA"
!Series_supplementary_file	"ftp://ftp.ncbi.nlm.nih.gov/geo/series/GSE121nnn/GSE121105/suppl/GSE121105_geneCount.csv.gz"
!Series_supplementary_file	"ftp://ftp.ncbi.nlm.nih.gov/geo/series/GSE121nnn/GSE121105/suppl/GSE121105_geneExpr.vst.csv.gz"
!Series_platform_id	"GPL11154"
!Series_platform_taxid	"9606"
!Series_sample_taxid	"9606"
!Series_relation	"BioProject: https://www.ncbi.nlm.nih.gov/bioproject/PRJNA495653"
!Series_relation	"SRA: https://www.ncbi.nlm.nih.gov/sra?term=SRP164949"

!Sample_title	"BT474_replicate1"	"BT474_replicate2"	"BT474_replicate3"	"BT474+trastuzumab_replicate1"	"BT474+trastuzumab_replicate2"	"BT474+trastuzumab_replicate3"	"BT474+trastuzumab+pertuzumab_replicate1"	"BT474+trastuzumab+pertuzumab_replicate2"	"BT474+trastuzumab+pertuzumab_replicate3"	"BT-TR1_replicate1"	"BT-TR1_replicate2"	"BT-TR1_replicate3"	"BT-TR2_replicate1"	"BT-TR2_replicate2"	"BT-TR2_replicate3"	"BT-TPR1_replicate1"	"BT-TPR1_replicate2"	"BT-TPR1_replicate3"	"BT-TPR2_replicate1"	"BT-TPR2_replicate2"	"BT-TPR2_replicate3"
!Sample_geo_accession	"GSM3426212"	"GSM3426213"	"GSM3426214"	"GSM3426215"	"GSM3426216"	"GSM3426217"	"GSM3426218"	"GSM3426219"	"GSM3426220"	"GSM3426221"	"GSM3426222"	"GSM3426223"	"GSM3426224"	"GSM3426225"	"GSM3426226"	"GSM3426227"	"GSM3426228"	"GSM3426229"	"GSM3426230"	"GSM3426231"	"GSM3426232"
!Sample_status	"Public on Jan 26 2020"	"Public on Jan 26 2020"	"Public on Jan 26 2020"	"Public on Jan 26 2020"	"Public on Jan 26 2020"	"Public on Jan 26 2020"	"Public on Jan 26 2020"	"Public on Jan 26 2020"	"Public on Jan 26 2020"	"Public on Jan 26 2020"	"Public on Jan 26 2020"	"Public on Jan 26 2020"	"Public on Jan 26 2020"	"Public on Jan 26 2020"	"Public on Jan 26 2020"	"Public on Jan 26 2020"	"Public on Jan 26 2020"	"Public on Jan 26 2020"	"Public on Jan 26 2020"	"Public on Jan 26 2020"	"Public on Jan 26 2020"
!Sample_submission_date	"Oct 10 2018"	"Oct 10 2018"	"Oct 10 2018"	"Oct 10 2018"	"Oct 10 2018"	"Oct 10 2018"	"Oct 10 2018"	"Oct 10 2018"	"Oct 10 2018"	"Oct 10 2018"	"Oct 10 2018"	"Oct 10 2018"	"Oct 10 2018"	"Oct 10 2018"	"Oct 10 2018"	"Oct 10 2018"	"Oct 10 2018"	"Oct 10 2018"	"Oct 10 2018"	"Oct 10 2018"	"Oct 10 2018"
!Sample_last_update_date	"Jan 26 2020"	"Jan 26 2020"	"Jan 26 2020"	"Jan 26 2020"	"Jan 26 2020"	"Jan 26 2020"	"Jan 26 2020"	"Jan 26 2020"	"Jan 26 2020"	"Jan 26 2020"	"Jan 26 2020"	"Jan 26 2020"	"Jan 26 2020"	"Jan 26 2020"	"Jan 26 2020"	"Jan 26 2020"	"Jan 26 2020"	"Jan 26 2020"	"Jan 26 2020"	"Jan 26 2020"	"Jan 26 2020"
!Sample_type	"SRA"	"SRA"	"SRA"	"SRA"	"SRA"	"SRA"	"SRA"	"SRA"	"SRA"	"SRA"	"SRA"	"SRA"	"SRA"	"SRA"	"SRA"	"SRA"	"SRA"	"SRA"	"SRA"	"SRA"	"SRA"
!Sample_channel_count	"1"	"1"	"1"	"1"	"1"	"1"	"1"	"1"	"1"	"1"	"1"	"1"	"1"	"1"	"1"	"1"	"1"	"1"	"1"	"1"	"1"
!Sample_source_name_ch1	"BT474"	"BT474"	"BT474"	"BT474+trastuzumab"	"BT474+trastuzumab"	"BT474+trastuzumab"	"BT474+trastuzumab+pertuzumab"	"BT474+trastuzumab+pertuzumab"	"BT474+trastuzumab+pertuzumab"	"BT-TR1"	"BT-TR1"	"BT-TR1"	"BT-TR2"	"BT-TR2"	"BT-TR2"	"BT-TPR1"	"BT-TPR1"	"BT-TPR1"	"BT-TPR2"	"BT-TPR2"	"BT-TPR2"
!Sample_organism_ch1	"Homo sapiens"	"Homo sapiens"	"Homo sapiens"	"Homo sapiens"	"Homo sapiens"	"Homo sapiens"	"Homo sapiens"	"Homo sapiens"	"Homo sapiens"	"Homo sapiens"	"Homo sapiens"	"Homo sapiens"	"Homo sapiens"	"Homo sapiens"	"Homo sapiens"	"Homo sapiens"	"Homo sapiens"	"Homo sapiens"	"Homo sapiens"	"Homo sapiens"	"Homo sapiens"
!Sample_characteristics_ch1	"cell line background: BT474"	"cell line background: BT474"	"cell line background: BT474"	"cell line background: BT474"	"cell line background: BT474"	"cell line background: BT474"	"cell line background: BT474"	"cell line background: BT474"	"cell line background: BT474"	"cell line background: BT474"	"cell line background: BT474"	"cell line background: BT474"	"cell line background: BT474"	"cell line background: BT474"	"cell line background: BT474"	"cell line background: BT474"	"cell line background: BT474"	"cell line background: BT474"	"cell line background: BT474"	"cell line background: BT474"	"cell line background: BT474"
!Sample_characteristics_ch1	"cell type: HER2+ breast cancer cells"	"cell type: HER2+ breast cancer cells"	"cell type: HER2+ breast cancer cells"	"cell type: HER2+ breast cancer cells"	"cell type: HER2+ breast cancer cells"	"cell type: HER2+ breast cancer cells"	"cell type: HER2+ breast cancer cells"	"cell type: HER2+ breast cancer cells"	"cell type: HER2+ breast cancer cells"	"cell type: HER2+ breast cancer cells"	"cell type: HER2+ breast cancer cells"	"cell type: HER2+ breast cancer cells"	"cell type: HER2+ breast cancer cells"	"cell type: HER2+ breast cancer cells"	"cell type: HER2+ breast cancer cells"	"cell type: HER2+ breast cancer cells"	"cell type: HER2+ breast cancer cells"	"cell type: HER2+ breast cancer cells"	"cell type: HER2+ breast cancer cells"	"cell type: HER2+ breast cancer cells"	"cell type: HER2+ breast cancer cells"
!Sample_characteristics_ch1	"sensitivity to her2 antibodies: sensitive"	"sensitivity to her2 antibodies: sensitive"	"sensitivity to her2 antibodies: sensitive"	"sensitivity to her2 antibodies: sensitive"	"sensitivity to her2 antibodies: sensitive"	"sensitivity to her2 antibodies: sensitive"	"sensitivity to her2 antibodies: sensitive"	"sensitivity to her2 antibodies: sensitive"	"sensitivity to her2 antibodies: sensitive"	"sensitivity to her2 antibodies: trastuzumab-resistant"	"sensitivity to her2 antibodies: trastuzumab-resistant"	"sensitivity to her2 antibodies: trastuzumab-resistant"	"sensitivity to her2 antibodies: trastuzumab-resistant"	"sensitivity to her2 antibodies: trastuzumab-resistant"	"sensitivity to her2 antibodies: trastuzumab-resistant"	"sensitivity to her2 antibodies: trastuzumab + pertuzumab-resistant"	"sensitivity to her2 antibodies: trastuzumab + pertuzumab-resistant"	"sensitivity to her2 antibodies: trastuzumab + pertuzumab-resistant"	"sensitivity to her2 antibodies: trastuzumab + pertuzumab-resistant"	"sensitivity to her2 antibodies: trastuzumab + pertuzumab-resistant"	"sensitivity to her2 antibodies: trastuzumab + pertuzumab-resistant"
!Sample_characteristics_ch1	"treatment: none"	"treatment: none"	"treatment: none"	"treatment: 10 µg/mL trastuzumab for 3 days"	"treatment: 10 µg/mL trastuzumab for 3 days"	"treatment: 10 µg/mL trastuzumab for 3 days"	"treatment: 10 µg/mL trastuzumab + 10 µg/mL pertuzumab for 3 days"	"treatment: 10 µg/mL trastuzumab + 10 µg/mL pertuzumab for 3 days"	"treatment: 10 µg/mL trastuzumab + 10 µg/mL pertuzumab for 3 days"	"treatment: no treatment for 7 days prior to harvesting"	"treatment: no treatment for 7 days prior to harvesting"	"treatment: no treatment for 7 days prior to harvesting"	"treatment: no treatment for 7 days prior to harvesting"	"treatment: no treatment for 7 days prior to harvesting"	"treatment: no treatment for 7 days prior to harvesting"	"treatment: no treatment for 7 days prior to harvesting"	"treatment: no treatment for 7 days prior to harvesting"	"treatment: no treatment for 7 days prior to harvesting"	"treatment: no treatment for 7 days prior to harvesting"	"treatment: no treatment for 7 days prior to harvesting"	"treatment: no treatment for 7 days prior to harvesting"
!Sample_growth_protocol_ch1	"Cells were grown in 10cm dishes in RPMI-1640 media supplemented with 10% FBS and 1% pen/strep to 80% confluence before harvesting."	"Cells were grown in 10cm dishes in RPMI-1640 media supplemented with 10% FBS and 1% pen/strep to 80% confluence before harvesting."	"Cells were grown in 10cm dishes in RPMI-1640 media supplemented with 10% FBS and 1% pen/strep to 80% confluence before harvesting."	"Cells were grown in 10cm dishes in RPMI-1640 media supplemented with 10% FBS and 1% pen/strep to 80% confluence before harvesting."	"Cells were grown in 10cm dishes in RPMI-1640 media supplemented with 10% FBS and 1% pen/strep to 80% confluence before harvesting."	"Cells were grown in 10cm dishes in RPMI-1640 media supplemented with 10% FBS and 1% pen/strep to 80% confluence before harvesting."	"Cells were grown in 10cm dishes in RPMI-1640 media supplemented with 10% FBS and 1% pen/strep to 80% confluence before harvesting."	"Cells were grown in 10cm dishes in RPMI-1640 media supplemented with 10% FBS and 1% pen/strep to 80% confluence before harvesting."	"Cells were grown in 10cm dishes in RPMI-1640 media supplemented with 10% FBS and 1% pen/strep to 80% confluence before harvesting."	"Cells were grown in 10cm dishes in RPMI-1640 media supplemented with 10% FBS and 1% pen/strep to 80% confluence before harvesting."	"Cells were grown in 10cm dishes in RPMI-1640 media supplemented with 10% FBS and 1% pen/strep to 80% confluence before harvesting."	"Cells were grown in 10cm dishes in RPMI-1640 media supplemented with 10% FBS and 1% pen/strep to 80% confluence before harvesting."	"Cells were grown in 10cm dishes in RPMI-1640 media supplemented with 10% FBS and 1% pen/strep to 80% confluence before harvesting."	"Cells were grown in 10cm dishes in RPMI-1640 media supplemented with 10% FBS and 1% pen/strep to 80% confluence before harvesting."	"Cells were grown in 10cm dishes in RPMI-1640 media supplemented with 10% FBS and 1% pen/strep to 80% confluence before harvesting."	"Cells were grown in 10cm dishes in RPMI-1640 media supplemented with 10% FBS and 1% pen/strep to 80% confluence before harvesting."	"Cells were grown in 10cm dishes in RPMI-1640 media supplemented with 10% FBS and 1% pen/strep to 80% confluence before harvesting."	"Cells were grown in 10cm dishes in RPMI-1640 media supplemented with 10% FBS and 1% pen/strep to 80% confluence before harvesting."	"Cells were grown in 10cm dishes in RPMI-1640 media supplemented with 10% FBS and 1% pen/strep to 80% confluence before harvesting."	"Cells were grown in 10cm dishes in RPMI-1640 media supplemented with 10% FBS and 1% pen/strep to 80% confluence before harvesting."	"Cells were grown in 10cm dishes in RPMI-1640 media supplemented with 10% FBS and 1% pen/strep to 80% confluence before harvesting."
!Sample_molecule_ch1	"total RNA"	"total RNA"	"total RNA"	"total RNA"	"total RNA"	"total RNA"	"total RNA"	"total RNA"	"total RNA"	"total RNA"	"total RNA"	"total RNA"	"total RNA"	"total RNA"	"total RNA"	"total RNA"	"total RNA"	"total RNA"	"total RNA"	"total RNA"	"total RNA"
!Sample_extract_protocol_ch1	"Cell pellets were flash frozen on dry ice ethanol bath. RNA was extracted using Qiagen RNeasy Plus Mini kit according the manufacturer's protocol."	"Cell pellets were flash frozen on dry ice ethanol bath. RNA was extracted using Qiagen RNeasy Plus Mini kit according the manufacturer's protocol."	"Cell pellets were flash frozen on dry ice ethanol bath. RNA was extracted using Qiagen RNeasy Plus Mini kit according the manufacturer's protocol."	"Cell pellets were flash frozen on dry ice ethanol bath. RNA was extracted using Qiagen RNeasy Plus Mini kit according the manufacturer's protocol."	"Cell pellets were flash frozen on dry ice ethanol bath. RNA was extracted using Qiagen RNeasy Plus Mini kit according the manufacturer's protocol."	"Cell pellets were flash frozen on dry ice ethanol bath. RNA was extracted using Qiagen RNeasy Plus Mini kit according the manufacturer's protocol."	"Cell pellets were flash frozen on dry ice ethanol bath. RNA was extracted using Qiagen RNeasy Plus Mini kit according the manufacturer's protocol."	"Cell pellets were flash frozen on dry ice ethanol bath. RNA was extracted using Qiagen RNeasy Plus Mini kit according the manufacturer's protocol."	"Cell pellets were flash frozen on dry ice ethanol bath. RNA was extracted using Qiagen RNeasy Plus Mini kit according the manufacturer's protocol."	"Cell pellets were flash frozen on dry ice ethanol bath. RNA was extracted using Qiagen RNeasy Plus Mini kit according the manufacturer's protocol."	"Cell pellets were flash frozen on dry ice ethanol bath. RNA was extracted using Qiagen RNeasy Plus Mini kit according the manufacturer's protocol."	"Cell pellets were flash frozen on dry ice ethanol bath. RNA was extracted using Qiagen RNeasy Plus Mini kit according the manufacturer's protocol."	"Cell pellets were flash frozen on dry ice ethanol bath. RNA was extracted using Qiagen RNeasy Plus Mini kit according the manufacturer's protocol."	"Cell pellets were flash frozen on dry ice ethanol bath. RNA was extracted using Qiagen RNeasy Plus Mini kit according the manufacturer's protocol."	"Cell pellets were flash frozen on dry ice ethanol bath. RNA was extracted using Qiagen RNeasy Plus Mini kit according the manufacturer's protocol."	"Cell pellets were flash frozen on dry ice ethanol bath. RNA was extracted using Qiagen RNeasy Plus Mini kit according the manufacturer's protocol."	"Cell pellets were flash frozen on dry ice ethanol bath. RNA was extracted using Qiagen RNeasy Plus Mini kit according the manufacturer's protocol."	"Cell pellets were flash frozen on dry ice ethanol bath. RNA was extracted using Qiagen RNeasy Plus Mini kit according the manufacturer's protocol."	"Cell pellets were flash frozen on dry ice ethanol bath. RNA was extracted using Qiagen RNeasy Plus Mini kit according the manufacturer's protocol."	"Cell pellets were flash frozen on dry ice ethanol bath. RNA was extracted using Qiagen RNeasy Plus Mini kit according the manufacturer's protocol."	"Cell pellets were flash frozen on dry ice ethanol bath. RNA was extracted using Qiagen RNeasy Plus Mini kit according the manufacturer's protocol."
!Sample_extract_protocol_ch1	"RNA libraries were prepared for sequencing using standard Illumina protocols by the Yale Stem Cell Center Genomics Core."	"RNA libraries were prepared for sequencing using standard Illumina protocols by the Yale Stem Cell Center Genomics Core."	"RNA libraries were prepared for sequencing using standard Illumina protocols by the Yale Stem Cell Center Genomics Core."	"RNA libraries were prepared for sequencing using standard Illumina protocols by the Yale Stem Cell Center Genomics Core."	"RNA libraries were prepared for sequencing using standard Illumina protocols by the Yale Stem Cell Center Genomics Core."	"RNA libraries were prepared for sequencing using standard Illumina protocols by the Yale Stem Cell Center Genomics Core."	"RNA libraries were prepared for sequencing using standard Illumina protocols by the Yale Stem Cell Center Genomics Core."	"RNA libraries were prepared for sequencing using standard Illumina protocols by the Yale Stem Cell Center Genomics Core."	"RNA libraries were prepared for sequencing using standard Illumina protocols by the Yale Stem Cell Center Genomics Core."	"RNA libraries were prepared for sequencing using standard Illumina protocols by the Yale Stem Cell Center Genomics Core."	"RNA libraries were prepared for sequencing using standard Illumina protocols by the Yale Stem Cell Center Genomics Core."	"RNA libraries were prepared for sequencing using standard Illumina protocols by the Yale Stem Cell Center Genomics Core."	"RNA libraries were prepared for sequencing using standard Illumina protocols by the Yale Stem Cell Center Genomics Core."	"RNA libraries were prepared for sequencing using standard Illumina protocols by the Yale Stem Cell Center Genomics Core."	"RNA libraries were prepared for sequencing using standard Illumina protocols by the Yale Stem Cell Center Genomics Core."	"RNA libraries were prepared for sequencing using standard Illumina protocols by the Yale Stem Cell Center Genomics Core."	"RNA libraries were prepared for sequencing using standard Illumina protocols by the Yale Stem Cell Center Genomics Core."	"RNA libraries were prepared for sequencing using standard Illumina protocols by the Yale Stem Cell Center Genomics Core."	"RNA libraries were prepared for sequencing using standard Illumina protocols by the Yale Stem Cell Center Genomics Core."	"RNA libraries were prepared for sequencing using standard Illumina protocols by the Yale Stem Cell Center Genomics Core."	"RNA libraries were prepared for sequencing using standard Illumina protocols by the Yale Stem Cell Center Genomics Core."
!Sample_taxid_ch1	"9606"	"9606"	"9606"	"9606"	"9606"	"9606"	"9606"	"9606"	"9606"	"9606"	"9606"	"9606"	"9606"	"9606"	"9606"	"9606"	"9606"	"9606"	"9606"	"9606"	"9606"
!Sample_description	"Sample_BT474_1"	"Sample_BT474_2"	"Sample_BT474_3"	"Sample_BT474_10T_1"	"Sample_BT474_10T_2"	"Sample_BT474_10T_3"	"Sample_BT474_10T10P_1"	"Sample_BT474_10T10P_2"	"Sample_BT474_10T10P_3"	"Sample_BT-TR1_1"	"Sample_BT-TR1_2"	"Sample_BT-TR1_3"	"Sample_BT-TR2_1"	"Sample_BT-TR2_2"	"Sample_BT-TR2_3"	"Sample_BT-TPR1_1"	"Sample_BT-TPR1_2"	"Sample_BT-TPR1_3"	"Sample_BT-TPR2_1"	"Sample_BT-TPR2_2"	"Sample_BT-TPR2_3"
!Sample_data_processing	"Raw 100-bp R1 single-end reads were mapped to human genome with Bowtie2 in local mode, which allows the reads spanning the exon-exon junctions to get mapped to one of the two exons independent of the transcriptome annotation."	"Raw 100-bp R1 single-end reads were mapped to human genome with Bowtie2 in local mode, which allows the reads spanning the exon-exon junctions to get mapped to one of the two exons independent of the transcriptome annotation."	"Raw 100-bp R1 single-end reads were mapped to human genome with Bowtie2 in local mode, which allows the reads spanning the exon-exon junctions to get mapped to one of the two exons independent of the transcriptome annotation."	"Raw 100-bp R1 single-end reads were mapped to human genome with Bowtie2 in local mode, which allows the reads spanning the exon-exon junctions to get mapped to one of the two exons independent of the transcriptome annotation."	"Raw 100-bp R1 single-end reads were mapped to human genome with Bowtie2 in local mode, which allows the reads spanning the exon-exon junctions to get mapped to one of the two exons independent of the transcriptome annotation."	"Raw 100-bp R1 single-end reads were mapped to human genome with Bowtie2 in local mode, which allows the reads spanning the exon-exon junctions to get mapped to one of the two exons independent of the transcriptome annotation."	"Raw 100-bp R1 single-end reads were mapped to human genome with Bowtie2 in local mode, which allows the reads spanning the exon-exon junctions to get mapped to one of the two exons independent of the transcriptome annotation."	"Raw 100-bp R1 single-end reads were mapped to human genome with Bowtie2 in local mode, which allows the reads spanning the exon-exon junctions to get mapped to one of the two exons independent of the transcriptome annotation."	"Raw 100-bp R1 single-end reads were mapped to human genome with Bowtie2 in local mode, which allows the reads spanning the exon-exon junctions to get mapped to one of the two exons independent of the transcriptome annotation."	"Raw 100-bp R1 single-end reads were mapped to human genome with Bowtie2 in local mode, which allows the reads spanning the exon-exon junctions to get mapped to one of the two exons independent of the transcriptome annotation."	"Raw 100-bp R1 single-end reads were mapped to human genome with Bowtie2 in local mode, which allows the reads spanning the exon-exon junctions to get mapped to one of the two exons independent of the transcriptome annotation."	"Raw 100-bp R1 single-end reads were mapped to human genome with Bowtie2 in local mode, which allows the reads spanning the exon-exon junctions to get mapped to one of the two exons independent of the transcriptome annotation."	"Raw 100-bp R1 single-end reads were mapped to human genome with Bowtie2 in local mode, which allows the reads spanning the exon-exon junctions to get mapped to one of the two exons independent of the transcriptome annotation."	"Raw 100-bp R1 single-end reads were mapped to human genome with Bowtie2 in local mode, which allows the reads spanning the exon-exon junctions to get mapped to one of the two exons independent of the transcriptome annotation."	"Raw 100-bp R1 single-end reads were mapped to human genome with Bowtie2 in local mode, which allows the reads spanning the exon-exon junctions to get mapped to one of the two exons independent of the transcriptome annotation."	"Raw 100-bp R1 single-end reads were mapped to human genome with Bowtie2 in local mode, which allows the reads spanning the exon-exon junctions to get mapped to one of the two exons independent of the transcriptome annotation."	"Raw 100-bp R1 single-end reads were mapped to human genome with Bowtie2 in local mode, which allows the reads spanning the exon-exon junctions to get mapped to one of the two exons independent of the transcriptome annotation."	"Raw 100-bp R1 single-end reads were mapped to human genome with Bowtie2 in local mode, which allows the reads spanning the exon-exon junctions to get mapped to one of the two exons independent of the transcriptome annotation."	"Raw 100-bp R1 single-end reads were mapped to human genome with Bowtie2 in local mode, which allows the reads spanning the exon-exon junctions to get mapped to one of the two exons independent of the transcriptome annotation."	"Raw 100-bp R1 single-end reads were mapped to human genome with Bowtie2 in local mode, which allows the reads spanning the exon-exon junctions to get mapped to one of the two exons independent of the transcriptome annotation."	"Raw 100-bp R1 single-end reads were mapped to human genome with Bowtie2 in local mode, which allows the reads spanning the exon-exon junctions to get mapped to one of the two exons independent of the transcriptome annotation."
!Sample_data_processing	"The uniquely mapped reads (cutoff by MAPQ>10) were counted to ENCODE gene annotation (v24) using featureCounts"	"The uniquely mapped reads (cutoff by MAPQ>10) were counted to ENCODE gene annotation (v24) using featureCounts"	"The uniquely mapped reads (cutoff by MAPQ>10) were counted to ENCODE gene annotation (v24) using featureCounts"	"The uniquely mapped reads (cutoff by MAPQ>10) were counted to ENCODE gene annotation (v24) using featureCounts"	"The uniquely mapped reads (cutoff by MAPQ>10) were counted to ENCODE gene annotation (v24) using featureCounts"	"The uniquely mapped reads (cutoff by MAPQ>10) were counted to ENCODE gene annotation (v24) using featureCounts"	"The uniquely mapped reads (cutoff by MAPQ>10) were counted to ENCODE gene annotation (v24) using featureCounts"	"The uniquely mapped reads (cutoff by MAPQ>10) were counted to ENCODE gene annotation (v24) using featureCounts"	"The uniquely mapped reads (cutoff by MAPQ>10) were counted to ENCODE gene annotation (v24) using featureCounts"	"The uniquely mapped reads (cutoff by MAPQ>10) were counted to ENCODE gene annotation (v24) using featureCounts"	"The uniquely mapped reads (cutoff by MAPQ>10) were counted to ENCODE gene annotation (v24) using featureCounts"	"The uniquely mapped reads (cutoff by MAPQ>10) were counted to ENCODE gene annotation (v24) using featureCounts"	"The uniquely mapped reads (cutoff by MAPQ>10) were counted to ENCODE gene annotation (v24) using featureCounts"	"The uniquely mapped reads (cutoff by MAPQ>10) were counted to ENCODE gene annotation (v24) using featureCounts"	"The uniquely mapped reads (cutoff by MAPQ>10) were counted to ENCODE gene annotation (v24) using featureCounts"	"The uniquely mapped reads (cutoff by MAPQ>10) were counted to ENCODE gene annotation (v24) using featureCounts"	"The uniquely mapped reads (cutoff by MAPQ>10) were counted to ENCODE gene annotation (v24) using featureCounts"	"The uniquely mapped reads (cutoff by MAPQ>10) were counted to ENCODE gene annotation (v24) using featureCounts"	"The uniquely mapped reads (cutoff by MAPQ>10) were counted to ENCODE gene annotation (v24) using featureCounts"	"The uniquely mapped reads (cutoff by MAPQ>10) were counted to ENCODE gene annotation (v24) using featureCounts"	"The uniquely mapped reads (cutoff by MAPQ>10) were counted to ENCODE gene annotation (v24) using featureCounts"
!Sample_data_processing	"Differential gene expression were performed with DESeq2"	"Differential gene expression were performed with DESeq2"	"Differential gene expression were performed with DESeq2"	"Differential gene expression were performed with DESeq2"	"Differential gene expression were performed with DESeq2"	"Differential gene expression were performed with DESeq2"	"Differential gene expression were performed with DESeq2"	"Differential gene expression were performed with DESeq2"	"Differential gene expression were performed with DESeq2"	"Differential gene expression were performed with DESeq2"	"Differential gene expression were performed with DESeq2"	"Differential gene expression were performed with DESeq2"	"Differential gene expression were performed with DESeq2"	"Differential gene expression were performed with DESeq2"	"Differential gene expression were performed with DESeq2"	"Differential gene expression were performed with DESeq2"	"Differential gene expression were performed with DESeq2"	"Differential gene expression were performed with DESeq2"	"Differential gene expression were performed with DESeq2"	"Differential gene expression were performed with DESeq2"	"Differential gene expression were performed with DESeq2"
!Sample_data_processing	"Genome_build: hg38"	"Genome_build: hg38"	"Genome_build: hg38"	"Genome_build: hg38"	"Genome_build: hg38"	"Genome_build: hg38"	"Genome_build: hg38"	"Genome_build: hg38"	"Genome_build: hg38"	"Genome_build: hg38"	"Genome_build: hg38"	"Genome_build: hg38"	"Genome_build: hg38"	"Genome_build: hg38"	"Genome_build: hg38"	"Genome_build: hg38"	"Genome_build: hg38"	"Genome_build: hg38"	"Genome_build: hg38"	"Genome_build: hg38"	"Genome_build: hg38"
!Sample_data_processing	"Supplementary_files_format_and_content:"	"Supplementary_files_format_and_content:"	"Supplementary_files_format_and_content:"	"Supplementary_files_format_and_content:"	"Supplementary_files_format_and_content:"	"Supplementary_files_format_and_content:"	"Supplementary_files_format_and_content:"	"Supplementary_files_format_and_content:"	"Supplementary_files_format_and_content:"	"Supplementary_files_format_and_content:"	"Supplementary_files_format_and_content:"	"Supplementary_files_format_and_content:"	"Supplementary_files_format_and_content:"	"Supplementary_files_format_and_content:"	"Supplementary_files_format_and_content:"	"Supplementary_files_format_and_content:"	"Supplementary_files_format_and_content:"	"Supplementary_files_format_and_content:"	"Supplementary_files_format_and_content:"	"Supplementary_files_format_and_content:"	"Supplementary_files_format_and_content:"
!Sample_data_processing	"geneCount.csv: raw counts of sequencing reads to each gene"	"geneCount.csv: raw counts of sequencing reads to each gene"	"geneCount.csv: raw counts of sequencing reads to each gene"	"geneCount.csv: raw counts of sequencing reads to each gene"	"geneCount.csv: raw counts of sequencing reads to each gene"	"geneCount.csv: raw counts of sequencing reads to each gene"	"geneCount.csv: raw counts of sequencing reads to each gene"	"geneCount.csv: raw counts of sequencing reads to each gene"	"geneCount.csv: raw counts of sequencing reads to each gene"	"geneCount.csv: raw counts of sequencing reads to each gene"	"geneCount.csv: raw counts of sequencing reads to each gene"	"geneCount.csv: raw counts of sequencing reads to each gene"	"geneCount.csv: raw counts of sequencing reads to each gene"	"geneCount.csv: raw counts of sequencing reads to each gene"	"geneCount.csv: raw counts of sequencing reads to each gene"	"geneCount.csv: raw counts of sequencing reads to each gene"	"geneCount.csv: raw counts of sequencing reads to each gene"	"geneCount.csv: raw counts of sequencing reads to each gene"	"geneCount.csv: raw counts of sequencing reads to each gene"	"geneCount.csv: raw counts of sequencing reads to each gene"	"geneCount.csv: raw counts of sequencing reads to each gene"
!Sample_data_processing	"geneExpr.vst.csv: the gene abundance measure on log2 scale normalized with DESeq2 VarianceStabilzationTransformation function"	"geneExpr.vst.csv: the gene abundance measure on log2 scale normalized with DESeq2 VarianceStabilzationTransformation"	"geneExpr.vst.csv: the gene abundance measure on log2 scale normalized with DESeq2 VarianceStabilzationTransformation"	"geneExpr.vst.csv: the gene abundance measure on log2 scale normalized with DESeq2 VarianceStabilzationTransformation"	"geneExpr.vst.csv: the gene abundance measure on log2 scale normalized with DESeq2 VarianceStabilzationTransformation"	"geneExpr.vst.csv: the gene abundance measure on log2 scale normalized with DESeq2 VarianceStabilzationTransformation"	"geneExpr.vst.csv: the gene abundance measure on log2 scale normalized with DESeq2 VarianceStabilzationTransformation"	"geneExpr.vst.csv: the gene abundance measure on log2 scale normalized with DESeq2 VarianceStabilzationTransformation"	"geneExpr.vst.csv: the gene abundance measure on log2 scale normalized with DESeq2 VarianceStabilzationTransformation"	"geneExpr.vst.csv: the gene abundance measure on log2 scale normalized with DESeq2 VarianceStabilzationTransformation"	"geneExpr.vst.csv: the gene abundance measure on log2 scale normalized with DESeq2 VarianceStabilzationTransformation"	"geneExpr.vst.csv: the gene abundance measure on log2 scale normalized with DESeq2 VarianceStabilzationTransformation"	"geneExpr.vst.csv: the gene abundance measure on log2 scale normalized with DESeq2 VarianceStabilzationTransformation"	"geneExpr.vst.csv: the gene abundance measure on log2 scale normalized with DESeq2 VarianceStabilzationTransformation"	"geneExpr.vst.csv: the gene abundance measure on log2 scale normalized with DESeq2 VarianceStabilzationTransformation"	"geneExpr.vst.csv: the gene abundance measure on log2 scale normalized with DESeq2 VarianceStabilzationTransformation"	"geneExpr.vst.csv: the gene abundance measure on log2 scale normalized with DESeq2 VarianceStabilzationTransformation"	"geneExpr.vst.csv: the gene abundance measure on log2 scale normalized with DESeq2 VarianceStabilzationTransformation"	"geneExpr.vst.csv: the gene abundance measure on log2 scale normalized with DESeq2 VarianceStabilzationTransformation"	"geneExpr.vst.csv: the gene abundance measure on log2 scale normalized with DESeq2 VarianceStabilzationTransformation"	"geneExpr.vst.csv: the gene abundance measure on log2 scale normalized with DESeq2 VarianceStabilzationTransformation"
!Sample_platform_id	"GPL11154"	"GPL11154"	"GPL11154"	"GPL11154"	"GPL11154"	"GPL11154"	"GPL11154"	"GPL11154"	"GPL11154"	"GPL11154"	"GPL11154"	"GPL11154"	"GPL11154"	"GPL11154"	"GPL11154"	"GPL11154"	"GPL11154"	"GPL11154"	"GPL11154"	"GPL11154"	"GPL11154"
!Sample_contact_name	"Qin,,Yan"	"Qin,,Yan"	"Qin,,Yan"	"Qin,,Yan"	"Qin,,Yan"	"Qin,,Yan"	"Qin,,Yan"	"Qin,,Yan"	"Qin,,Yan"	"Qin,,Yan"	"Qin,,Yan"	"Qin,,Yan"	"Qin,,Yan"	"Qin,,Yan"	"Qin,,Yan"	"Qin,,Yan"	"Qin,,Yan"	"Qin,,Yan"	"Qin,,Yan"	"Qin,,Yan"	"Qin,,Yan"
!Sample_contact_email	"qin.yan@yale.edu"	"qin.yan@yale.edu"	"qin.yan@yale.edu"	"qin.yan@yale.edu"	"qin.yan@yale.edu"	"qin.yan@yale.edu"	"qin.yan@yale.edu"	"qin.yan@yale.edu"	"qin.yan@yale.edu"	"qin.yan@yale.edu"	"qin.yan@yale.edu"	"qin.yan@yale.edu"	"qin.yan@yale.edu"	"qin.yan@yale.edu"	"qin.yan@yale.edu"	"qin.yan@yale.edu"	"qin.yan@yale.edu"	"qin.yan@yale.edu"	"qin.yan@yale.edu"	"qin.yan@yale.edu"	"qin.yan@yale.edu"
!Sample_contact_phone	"2037856672"	"2037856672"	"2037856672"	"2037856672"	"2037856672"	"2037856672"	"2037856672"	"2037856672"	"2037856672"	"2037856672"	"2037856672"	"2037856672"	"2037856672"	"2037856672"	"2037856672"	"2037856672"	"2037856672"	"2037856672"	"2037856672"	"2037856672"	"2037856672"
!Sample_contact_institute	"Yale School of Medicine"	"Yale School of Medicine"	"Yale School of Medicine"	"Yale School of Medicine"	"Yale School of Medicine"	"Yale School of Medicine"	"Yale School of Medicine"	"Yale School of Medicine"	"Yale School of Medicine"	"Yale School of Medicine"	"Yale School of Medicine"	"Yale School of Medicine"	"Yale School of Medicine"	"Yale School of Medicine"	"Yale School of Medicine"	"Yale School of Medicine"	"Yale School of Medicine"	"Yale School of Medicine"	"Yale School of Medicine"	"Yale School of Medicine"	"Yale School of Medicine"
!Sample_contact_address	"Department of Pathology, PO Box 208023"	"Department of Pathology, PO Box 208023"	"Department of Pathology, PO Box 208023"	"Department of Pathology, PO Box 208023"	"Department of Pathology, PO Box 208023"	"Department of Pathology, PO Box 208023"	"Department of Pathology, PO Box 208023"	"Department of Pathology, PO Box 208023"	"Department of Pathology, PO Box 208023"	"Department of Pathology, PO Box 208023"	"Department of Pathology, PO Box 208023"	"Department of Pathology, PO Box 208023"	"Department of Pathology, PO Box 208023"	"Department of Pathology, PO Box 208023"	"Department of Pathology, PO Box 208023"	"Department of Pathology, PO Box 208023"	"Department of Pathology, PO Box 208023"	"Department of Pathology, PO Box 208023"	"Department of Pathology, PO Box 208023"	"Department of Pathology, PO Box 208023"	"Department of Pathology, PO Box 208023"
!Sample_contact_city	"New Haven"	"New Haven"	"New Haven"	"New Haven"	"New Haven"	"New Haven"	"New Haven"	"New Haven"	"New Haven"	"New Haven"	"New Haven"	"New Haven"	"New Haven"	"New Haven"	"New Haven"	"New Haven"	"New Haven"	"New Haven"	"New Haven"	"New Haven"	"New Haven"
!Sample_contact_state	"CT"	"CT"	"CT"	"CT"	"CT"	"CT"	"CT"	"CT"	"CT"	"CT"	"CT"	"CT"	"CT"	"CT"	"CT"	"CT"	"CT"	"CT"	"CT"	"CT"	"CT"
!Sample_contact_zip/postal_code	"06520"	"06520"	"06520"	"06520"	"06520"	"06520"	"06520"	"06520"	"06520"	"06520"	"06520"	"06520"	"06520"	"06520"	"06520"	"06520"	"06520"	"06520"	"06520"	"06520"	"06520"
!Sample_contact_country	"USA"	"USA"	"USA"	"USA"	"USA"	"USA"	"USA"	"USA"	"USA"	"USA"	"USA"	"USA"	"USA"	"USA"	"USA"	"USA"	"USA"	"USA"	"USA"	"USA"	"USA"
!Sample_data_row_count	"0"	"0"	"0"	"0"	"0"	"0"	"0"	"0"	"0"	"0"	"0"	"0"	"0"	"0"	"0"	"0"	"0"	"0"	"0"	"0"	"0"
!Sample_instrument_model	"Illumina HiSeq 2000"	"Illumina HiSeq 2000"	"Illumina HiSeq 2000"	"Illumina HiSeq 2000"	"Illumina HiSeq 2000"	"Illumina HiSeq 2000"	"Illumina HiSeq 2000"	"Illumina HiSeq 2000"	"Illumina HiSeq 2000"	"Illumina HiSeq 2000"	"Illumina HiSeq 2000"	"Illumina HiSeq 2000"	"Illumina HiSeq 2000"	"Illumina HiSeq 2000"	"Illumina HiSeq 2000"	"Illumina HiSeq 2000"	"Illumina HiSeq 2000"	"Illumina HiSeq 2000"	"Illumina HiSeq 2000"	"Illumina HiSeq 2000"	"Illumina HiSeq 2000"
!Sample_library_selection	"cDNA"	"cDNA"	"cDNA"	"cDNA"	"cDNA"	"cDNA"	"cDNA"	"cDNA"	"cDNA"	"cDNA"	"cDNA"	"cDNA"	"cDNA"	"cDNA"	"cDNA"	"cDNA"	"cDNA"	"cDNA"	"cDNA"	"cDNA"	"cDNA"
!Sample_library_source	"transcriptomic"	"transcriptomic"	"transcriptomic"	"transcriptomic"	"transcriptomic"	"transcriptomic"	"transcriptomic"	"transcriptomic"	"transcriptomic"	"transcriptomic"	"transcriptomic"	"transcriptomic"	"transcriptomic"	"transcriptomic"	"transcriptomic"	"transcriptomic"	"transcriptomic"	"transcriptomic"	"transcriptomic"	"transcriptomic"	"transcriptomic"
!Sample_library_strategy	"RNA-Seq"	"RNA-Seq"	"RNA-Seq"	"RNA-Seq"	"RNA-Seq"	"RNA-Seq"	"RNA-Seq"	"RNA-Seq"	"RNA-Seq"	"RNA-Seq"	"RNA-Seq"	"RNA-Seq"	"RNA-Seq"	"RNA-Seq"	"RNA-Seq"	"RNA-Seq"	"RNA-Seq"	"RNA-Seq"	"RNA-Seq"	"RNA-Seq"	"RNA-Seq"
!Sample_relation	"BioSample: https://www.ncbi.nlm.nih.gov/biosample/SAMN10229217"	"BioSample: https://www.ncbi.nlm.nih.gov/biosample/SAMN10229216"	"BioSample: https://www.ncbi.nlm.nih.gov/biosample/SAMN10229215"	"BioSample: https://www.ncbi.nlm.nih.gov/biosample/SAMN10229213"	"BioSample: https://www.ncbi.nlm.nih.gov/biosample/SAMN10229212"	"BioSample: https://www.ncbi.nlm.nih.gov/biosample/SAMN10229211"	"BioSample: https://www.ncbi.nlm.nih.gov/biosample/SAMN10229210"	"BioSample: https://www.ncbi.nlm.nih.gov/biosample/SAMN10229209"	"BioSample: https://www.ncbi.nlm.nih.gov/biosample/SAMN10229207"	"BioSample: https://www.ncbi.nlm.nih.gov/biosample/SAMN10229206"	"BioSample: https://www.ncbi.nlm.nih.gov/biosample/SAMN10229205"	"BioSample: https://www.ncbi.nlm.nih.gov/biosample/SAMN10229204"	"BioSample: https://www.ncbi.nlm.nih.gov/biosample/SAMN10229203"	"BioSample: https://www.ncbi.nlm.nih.gov/biosample/SAMN10229202"	"BioSample: https://www.ncbi.nlm.nih.gov/biosample/SAMN10229200"	"BioSample: https://www.ncbi.nlm.nih.gov/biosample/SAMN10229199"	"BioSample: https://www.ncbi.nlm.nih.gov/biosample/SAMN10229198"	"BioSample: https://www.ncbi.nlm.nih.gov/biosample/SAMN10229197"	"BioSample: https://www.ncbi.nlm.nih.gov/biosample/SAMN10229195"	"BioSample: https://www.ncbi.nlm.nih.gov/biosample/SAMN10229194"	"BioSample: https://www.ncbi.nlm.nih.gov/biosample/SAMN10229192"
!Sample_relation	"SRA: https://www.ncbi.nlm.nih.gov/sra?term=SRX4828025"	"SRA: https://www.ncbi.nlm.nih.gov/sra?term=SRX4828026"	"SRA: https://www.ncbi.nlm.nih.gov/sra?term=SRX4828027"	"SRA: https://www.ncbi.nlm.nih.gov/sra?term=SRX4828028"	"SRA: https://www.ncbi.nlm.nih.gov/sra?term=SRX4828029"	"SRA: https://www.ncbi.nlm.nih.gov/sra?term=SRX4828030"	"SRA: https://www.ncbi.nlm.nih.gov/sra?term=SRX4828031"	"SRA: https://www.ncbi.nlm.nih.gov/sra?term=SRX4828032"	"SRA: https://www.ncbi.nlm.nih.gov/sra?term=SRX4828033"	"SRA: https://www.ncbi.nlm.nih.gov/sra?term=SRX4828034"	"SRA: https://www.ncbi.nlm.nih.gov/sra?term=SRX4828035"	"SRA: https://www.ncbi.nlm.nih.gov/sra?term=SRX4828036"	"SRA: https://www.ncbi.nlm.nih.gov/sra?term=SRX4828037"	"SRA: https://www.ncbi.nlm.nih.gov/sra?term=SRX4828038"	"SRA: https://www.ncbi.nlm.nih.gov/sra?term=SRX4828039"	"SRA: https://www.ncbi.nlm.nih.gov/sra?term=SRX4828040"	"SRA: https://www.ncbi.nlm.nih.gov/sra?term=SRX4828041"	"SRA: https://www.ncbi.nlm.nih.gov/sra?term=SRX4828042"	"SRA: https://www.ncbi.nlm.nih.gov/sra?term=SRX4828043"	"SRA: https://www.ncbi.nlm.nih.gov/sra?term=SRX4828044"	"SRA: https://www.ncbi.nlm.nih.gov/sra?term=SRX4828045"
!Sample_supplementary_file_1	"NONE"	"NONE"	"NONE"	"NONE"	"NONE"	"NONE"	"NONE"	"NONE"	"NONE"	"NONE"	"NONE"	"NONE"	"NONE"	"NONE"	"NONE"	"NONE"	"NONE"	"NONE"	"NONE"	"NONE"	"NONE"
!series_matrix_table_begin
"ID_REF"	"GSM3426212"	"GSM3426213"	"GSM3426214"	"GSM3426215"	"GSM3426216"	"GSM3426217"	"GSM3426218"	"GSM3426219"	"GSM3426220"	"GSM3426221"	"GSM3426222"	"GSM3426223"	"GSM3426224"	"GSM3426225"	"GSM3426226"	"GSM3426227"	"GSM3426228"	"GSM3426229"	"GSM3426230"	"GSM3426231"	"GSM3426232"
!series_matrix_table_end
