# Supplementary material for: Cuproptosis-related genes predict prognosis and trastuzumab therapeutic response in HER2-positive breast cancer
Source: Sci Rep. 2024 Feb 5;14:2908. doi: 10.1038/s41598-024-52638-8 (PMC10844230; doi:10.1038/s41598-024-52638-8)
Supplement: Supplementary file 5 — Supplementary Information 5. [file 41598_2024_52638_MOESM5_ESM.csv]

Title:Risk-score Analysis_data
Legend: the data we used to establish the prognostic model using the LASSO method, and the supplementary material for Figure 3C
	times	status	DLAT	SLC31A2	SLC25A3	ATOX1	Risk	riskScore
TCGA-A8-A06R-01	1.498630137	0	4.683999557	0.406645508	7.176278885	5.318023934	High_risk	9.019448806
TCGA-A8-A06U-01	2.419178082	1	4.738654362	0.367930141	6.749862725	5.452865552	Low_risk	8.775647871
TCGA-E2-A15H-01	1.076712329	0	5.540172995	0.156914315	7.300652738	5.826228135	High_risk	9.630285972
TCGA-BH-A0AW-01	1.704109589	0	4.738962344	0.326422296	6.19604043	6.032541697	Low_risk	8.64417881
TCGA-D8-A1X5-01	1.547945205	0	5.071239237	0.354113592	6.338472551	5.519859519	Low_risk	8.551011132
TCGA-E2-A14V-01	2.854794521	0	5.11813543	0.31103803	7.341246604	5.164959205	High_risk	9.19223108
TCGA-AC-A3YI-01	1.936986301	0	4.436515006	0.597983994	6.831267969	4.993905283	Low_risk	8.462031028
TCGA-BH-A18P-01	2.523287671	1	5.033229161	0.263034406	7.739889272	6.187435218	High_risk	10.02089614
TCGA-E9-A22H-01	3.375342466	0	5.126894411	0.512176309	7.179574744	5.267288586	High_risk	9.03558304
TCGA-AC-A3TN-01	1.249315068	0	3.453899438	0.095316842	6.950048422	5.789864856	High_risk	8.975606744
TCGA-E2-A1B1-01	7.268493151	0	5.342128018	0.717824454	7.204652324	5.213487267	High_risk	8.984814203
TCGA-AR-A0TX-01	5.402739726	0	5.462422109	0.658188628	6.512448142	6.414512736	High_risk	9.083399634
TCGA-E9-A22G-01	3.394520548	0	4.493141329	0.151599082	6.622699056	4.812883235	Low_risk	8.398510979
TCGA-AC-A23G-01	6.15890411	0	4.676673617	0.694389927	6.952252016	5.290217953	Low_risk	8.710544987
TCGA-A8-A08P-01	2.583561644	0	4.923539045	0.42050935	7.296406013	5.580998666	High_risk	9.28402794
TCGA-E9-A295-01	1.02739726	0	3.766160486	0.245130531	7.01852068	5.837923064	High_risk	9.05045274
TCGA-UL-AAZ6-01	1.419178082	0	4.406284952	0.211510663	7.289274722	6.209275942	High_risk	9.58117227
TCGA-BH-A202-01	2.178082192	0	6.055943971	0.689835877	6.849482668	4.919893025	Low_risk	8.70077163
TCGA-A8-A090-01	0	0	6.272026923	0.461738086	7.193616034	5.292733904	High_risk	9.290918838
TCGA-C8-A12Z-01	1.046575342	0	6.013703433	0.327687364	6.867460378	5.554644103	High_risk	9.170667774
TCGA-AQ-A0Y5-01	0.471232877	1	5.500693719	0.263995882	7.413979887	5.186076593	High_risk	9.349819562
TCGA-AN-A0FL-01	0.632876712	0	5.216761376	1.846794159	5.945076239	4.745802035	Low_risk	7.275527574
TCGA-LL-A5YM-01	1.276712329	0	2.603905214	0	6.464094799	6.762580032	High_risk	8.958855828
TCGA-E2-A1LE-01	2.408219178	1	4.315508266	0.29207495	6.608068489	5.935796809	Low_risk	8.857268287
TCGA-LL-A6FR-01	1.339726027	0	2.863601518	0.042784398	7.459952862	5.623413315	High_risk	9.20786536
TCGA-A8-A08T-01	9.339726027	1	5.282002334	0.333652715	7.097073478	4.314848762	Low_risk	8.596404006
TCGA-AR-A254-01	7.136986301	0	5.344242638	0.863145543	7.156147813	4.909691512	Low_risk	8.736424745
TCGA-BH-A18U-01	4.282191781	1	6.199222782	1.295723025	7.218852836	6.049260463	High_risk	9.336437927
TCGA-AN-A0XP-01	0.024657534	0	5.421714776	0.227987459	6.716073147	5.685317873	High_risk	9.047573496
TCGA-AN-A041-01	0.019178082	0	4.43201734	0.153416242	6.846777865	4.496724378	Low_risk	8.405827772
TCGA-D8-A1XJ-01	1.819178082	0	5.876811595	0.770533078	6.729733572	5.625954263	Low_risk	8.892565851
TCGA-A8-A0A7-01	0.082191781	0	4.881786959	0.720541148	6.092486544	5.336347665	Low_risk	8.081613643
TCGA-PE-A5DC-01	3.917808219	1	3.780089583	0.205142241	6.684780875	5.063908428	Low_risk	8.419583214
TCGA-PE-A5DD-01	5.350684932	0	3.721274216	0.462680579	6.617734858	5.937332621	Low_risk	8.686922705
TCGA-JL-A3YW-01	0.98630137	0	4.585419282	0.627046459	7.647476415	5.465148432	High_risk	9.357453265
TCGA-A2-A0T1-01	1.42739726	0	4.342903146	0.417812018	6.762922803	4.960734102	Low_risk	8.44733078
TCGA-BH-A1EN-01	5.82739726	1	5.153651332	0.111432005	7.634147439	5.292295862	High_risk	9.574622611
TCGA-AC-A4ZE-01	2.438356164	0	4.391836444	1.668300699	7.064683493	4.269878462	Low_risk	7.842897316
TCGA-A2-A1G1-01	1.6	0	6.090123008	0.448689552	7.818019688	5.867083484	High_risk	10.04235647
TCGA-BH-A0B6-01	6.802739726	0	4.296046199	0.313361959	6.70670045	5.888923422	High_risk	8.899578627
TCGA-AR-A255-01	5.920547945	0	5.530785543	0.737254104	7.432570295	5.53695741	High_risk	9.353072992
TCGA-A8-A097-01	1	0	4.677361654	0.772561353	6.82236433	5.122391109	Low_risk	8.492659405
TCGA-AN-A0FV-01	0.02739726	0	4.383109814	0.346417994	7.31086631	5.063912741	High_risk	8.967990897
TCGA-AO-A0JE-01	6.397260274	0	4.380777925	0.56774013	6.794495147	5.056908618	Low_risk	8.466399882
TCGA-A8-A09I-01	3.756164384	0	4.947843795	0.372952098	7.887645287	5.756655056	High_risk	9.862434858
TCGA-A8-A08H-01	0	0	5.212721071	0.944033813	7.59900083	5.499584425	High_risk	9.323387177
TCGA-AN-A0FX-01	0.02739726	0	3.900779881	0.13066734	7.413869909	4.810304278	High_risk	8.921476527
TCGA-C8-A135-01	1.076712329	0	4.841837294	0.276317993	6.569234356	5.531824339	Low_risk	8.728530236
TCGA-C8-A12Q-01	1.054794521	1	5.032960384	0.691623493	7.258325761	5.387203979	High_risk	9.067487747
TCGA-BH-A0C0-01	3.479452055	0	5.400332987	1.984443524	6.818698483	5.372854615	Low_risk	8.256352607
TCGA-AR-A24U-01	8.569863014	0	5.67960677	0.780310099	6.837447546	4.406679518	Low_risk	8.329229506
TCGA-LL-A5YN-01	1.224657534	0	2.400455956	0.325040955	6.912291781	6.093084749	Low_risk	8.80963132
TCGA-A2-A0EY-01	5.273972603	0	5.524558953	1.285165449	6.907575713	5.058805682	Low_risk	8.476490746
TCGA-A8-A08C-01	2.41369863	0	5.639275582	0.471863768	7.007748294	4.587994982	Low_risk	8.671868431
TCGA-BH-A0DD-01	6.810958904	0	5.167731239	0.389676937	7.462369755	4.851599143	High_risk	9.108865002
TCGA-AN-A0FN-01	0.597260274	0	4.591386205	0.470510835	6.759494092	5.207959208	Low_risk	8.592351744
TCGA-GM-A2DA-01	18.0630137	1	3.208813759	0.256044474	5.586032103	4.669792144	Low_risk	7.229147299
TCGA-BH-A18H-01	1.78630137	0	4.235681113	0.336968862	6.760859637	5.859099893	High_risk	8.906781661
TCGA-BH-A0DZ-01	1.356164384	0	4.444242994	0.903655334	7.086009868	5.632436908	Low_risk	8.85914605
TCGA-E2-A15E-01	1.726027397	0	5.127030655	0.778797311	7.145741641	5.158248149	Low_risk	8.846345198
TCGA-LD-A9QF-01	0.884931507	0	4.219834524	1.086512047	6.861227135	5.638346127	Low_risk	8.568991057
TCGA-D8-A1XS-01	1.35890411	0	4.994855747	0.276198865	7.189349182	4.636769608	Low_risk	8.800222574
TCGA-E2-A14Y-01	5.778082192	0	6.019644099	0.394404385	7.476100542	5.713555607	High_risk	9.704727947
TCGA-EW-A1PD-01	1.161643836	0	4.959329677	0.652417657	7.191965273	4.978968949	Low_risk	8.813795914
TCGA-A8-A06T-01	4.421917808	0	5.185910143	0.219834524	7.402775036	5.560855549	High_risk	9.487773245
TCGA-BH-A0HY-01	4.232876712	0	4.305999696	0.647084213	6.756855171	5.742529066	Low_risk	8.73264407
TCGA-AC-A3QQ-01	2.010958904	0	2.934459887	1.638768944	4.084378969	2.914258349	Low_risk	4.555937931
TCGA-EW-A424-01	1.95890411	0	3.7258502	0.14574266	6.947763159	5.148104357	Low_risk	8.683405418
TCGA-AR-A0TQ-01	8.194520548	0	5.783121349	0.477677328	7.145172016	5.516021452	High_risk	9.267424397
TCGA-BH-A18R-01	3.128767123	1	5.383880515	0.253142153	7.884910455	5.703432977	High_risk	9.962710364
TCGA-BH-A18I-01	2.994520548	0	4.682927186	0.557483614	7.056987712	5.353302116	Low_risk	8.881428616
TCGA-A2-A3XV-01	2.728767123	0	2.879803772	0.337083076	7.631158135	7.434298789	High_risk	10.12987009
TCGA-A8-A075-01	1.419178082	0	5.805991446	0.558267634	6.968348847	4.683881691	Low_risk	8.684251555
TCGA-E2-A3DX-01	3.630136986	0	4.998845382	0.99898976	6.725127635	4.598490268	Low_risk	8.121971559
TCGA-E9-A3X8-01	2.536986301	0	2.329295848	0.275364696	6.521011464	6.343237247	Low_risk	8.63234852
TCGA-D8-A140-01	1.104109589	0	4.263274835	0.216237552	5.993620022	4.88189461	Low_risk	7.867417565
TCGA-A8-A08X-01	3.583561644	0	4.41731921	0.262192588	5.800048264	4.440407431	Low_risk	7.504079688
TCGA-A8-A07B-01	3.583561644	0	4.460126568	0.141301988	7.150945481	4.979609254	High_risk	8.897024199
TCGA-A2-A0YG-01	1.824657534	0	5.889665792	0.612777105	7.585741496	6.1942368	High_risk	9.918527202
TCGA-E2-A1LB-01	6.317808219	0	5.126572327	0.917851804	7.464398717	5.523401996	High_risk	9.223682024
TCGA-D8-A27N-01	1.421917808	0	4.592851669	0.928427177	7.187652954	5.728002114	High_risk	9.004443393
TCGA-E2-A152-01	5.830136986	0	4.495695163	0.258699816	7.256467242	5.989754384	High_risk	9.443112373
TCGA-D8-A1JA-01	1.375342466	0	5.333760037	0.225768496	7.747261172	6.118187353	High_risk	10.06269927
TCGA-EW-A2FR-01	4.583561644	0	4.678342385	0.618802465	7.23756085	5.633652073	High_risk	9.138168667
TCGA-C8-A137-01	1.038356164	0	4.977875199	1.075121841	7.804794444	5.745113606	High_risk	9.511934533
TCGA-A8-A09E-01	4.087671233	0	4.140091495	0.322043506	6.950919769	5.591748223	High_risk	8.912006996
TCGA-BH-A1F2-01	2.62739726	1	5.311746499	0.772899122	7.187024398	5.072937555	Low_risk	8.872850199
TCGA-BH-A1EV-01	1	1	5.352532557	0.722378586	6.641171724	4.933303524	Low_risk	8.400044677
TCGA-E9-A1N6-01	1.857534247	1	5.658722763	0.481712262	7.508384281	5.666009491	High_risk	9.60456751
TCGA-AC-A3W5-01	1.380821918	0	3.812313384	0.613343053	6.390017584	6.490308586	Low_risk	8.738503452
TCGA-D8-A27W-01	1.021917808	0	5.43239825	0.296780417	7.266528894	5.423917628	High_risk	9.32607848
TCGA-A7-A26H-01	1.983561644	0	5.194425932	0.521653828	6.782219828	4.722690062	Low_risk	8.458697558
TCGA-E9-A22D-01	3.419178082	0	4.559614174	0.248899107	7.377123749	5.977421896	High_risk	9.548028347
TCGA-A8-A07P-01	0.915068493	0	4.9411204	0.305095011	7.743125132	5.586203286	High_risk	9.689551966
TCGA-A2-A04X-01	4.619178082	0	3.810381405	0.327802315	6.664758724	4.757897989	Low_risk	8.206974424
TCGA-E9-A1ND-01	3.468493151	0	4.915731219	0.920903029	6.420831008	5.86894352	Low_risk	8.531585295
TCGA-A2-A0SY-01	3.690410959	0	4.214023751	0.273217473	7.353409751	5.445531391	High_risk	9.190449909
TCGA-AR-A5QN-01	2.775342466	0	5.343677858	0.549422746	7.05025789	5.270820442	High_risk	8.960048185
TCGA-BH-A1F8-01	2.090410959	1	5.619967561	0.057692867	8.192422528	6.245408192	High_risk	10.59872783
TCGA-AO-A0JM-01	5.983561644	0	5.1805139	0.054779032	7.07574333	5.831210955	High_risk	9.430243792
TCGA-A1-A0SN-01	3.276712329	0	5.244156396	0.542010356	7.5726396	5.925144938	High_risk	9.683684136
TCGA-AN-A0FK-01	0.583561644	0	5.687491864	1.415542354	6.173557219	4.780205096	Low_risk	7.734877655
TCGA-AC-A8OS-01	0.191780822	0	4.572562297	1.468791822	6.695116909	5.216536349	Low_risk	8.137354498
TCGA-AQ-A04L-01	10.84109589	0	4.778986497	0.686612577	7.078542591	4.282076491	Low_risk	8.329517345
TCGA-E9-A1N4-01	2.739726027	0	6.152402484	0.661293556	7.667085279	5.340184812	High_risk	9.585583138
TCGA-C8-A278-01	0.81369863	0	5.288779348	0.38327574	7.024448232	4.90814039	Low_risk	8.816054906
TCGA-A8-A07R-01	0.747945205	0	6.128815096	0.190678066	8.242794452	4.706077394	High_risk	9.910645307
TCGA-A8-A07I-01	1.167123288	0	4.933331854	0.411317768	6.750527455	4.437254376	Low_risk	8.287932619
TCGA-BH-A18M-01	6.046575342	1	4.922968476	0.831471933	7.221688614	5.563508997	High_risk	9.049472714
TCGA-JL-A3YX-01	0.964383562	0	5.240764624	0.438292852	7.227015157	5.430385643	High_risk	9.205361692
TCGA-S3-AA14-01	1.449315068	0	5.021497494	1.240619629	6.974271174	4.737832754	Low_risk	8.294427788
TCGA-AO-A0JL-01	4.610958904	0	2.773236812	0.076969476	5.738919123	4.430010894	Low_risk	7.222673679
TCGA-AN-A04C-01	0.147945205	0	4.51212573	0.54399072	6.326247903	4.553114708	Low_risk	7.879108903
TCGA-E2-A1B0-01	4.468493151	0	6.611399628	0.64487149	6.993238453	4.322569951	Low_risk	8.637049149
TCGA-OL-A5RZ-01	1.860273973	0	4.036424208	0.094100916	8.506989439	5.329536249	High_risk	10.08374661
TCGA-D8-A1J9-01	1.457534247	0	4.921807621	0.510961919	7.55814669	5.782246043	High_risk	9.554139534
TCGA-EW-A1OZ-01	3.367123288	0	4.453603177	0.774671112	7.344660753	5.437397544	High_risk	9.020231664
TCGA-A2-A0D1-01	2.879452055	0	4.648730028	0.104739216	6.158833838	4.602011403	Low_risk	7.974616995
TCGA-AN-A0AJ-01	0.830136986	0	5.263579071	0.66101986	7.161566264	5.4570295	High_risk	9.080807522
TCGA-BH-A0EE-01	2.583561644	0	4.996257669	0.024603367	6.414446775	5.676856937	Low_risk	8.809168969
TCGA-LL-A7T0-01	1.030136986	0	4.20217477	0.429964044	7.156264129	5.652936729	High_risk	9.072394977
TCGA-A8-A09G-01	0	0	5.895045667	0.836489726	7.435013451	5.872395394	High_risk	9.549192274
TCGA-AC-A2FB-01	3.380821918	0	5.405522727	1.632640476	7.000273861	5.381563715	Low_risk	8.54779061
TCGA-OL-A5S0-01	1.698630137	0	4.017717066	0.258458623	7.012284844	5.818602627	High_risk	9.076856426
TCGA-AN-A0AK-01	0.61369863	0	5.454981919	0.301587647	7.693121707	5.349903074	High_risk	9.628348867
TCGA-E9-A22E-01	3.476712329	0	4.188669941	0.445514838	6.424347717	5.831854446	Low_risk	8.574680199
TCGA-3C-AALK-01	3.967123288	0	4.298988162	0.942157893	6.89138273	5.503087907	Low_risk	8.598500967
TCGA-AR-A2LJ-01	7.210958904	0	3.141743401	0.424384672	6.969853864	5.697590358	Low_risk	8.754201129
TCGA-AN-A0FS-01	0.575342466	0	4.482196471	0.394843362	7.160905066	5.25240052	High_risk	8.942162927
TCGA-AR-A1AX-01	7.202739726	0	5.684888851	1.352871496	6.773778797	5.349485592	Low_risk	8.517866967
TCGA-C8-A3M8-01	1.079452055	0	4.190583256	0.464877338	6.773768249	5.533145928	Low_risk	8.694212341
TCGA-E9-A1N9-01	3.016438356	0	5.227313656	0.609660418	7.058274279	4.744968348	Low_risk	8.658230467
TCGA-AQ-A1H2-01	1.301369863	0	4.60589134	0.243303487	7.410860887	5.817022009	High_risk	9.505480354
TCGA-AR-A1AT-01	3.484931507	1	5.520067032	0.861161366	7.22391289	5.49383624	High_risk	9.114506555
TCGA-A2-A3XZ-01	4.197260274	0	4.317788841	0.414893223	7.196731945	5.38780711	High_risk	8.999555791
TCGA-E9-A1N5-01	3.068493151	0	4.580193734	0.395940218	7.03856897	5.265890667	Low_risk	8.869875928
TCGA-AN-A0FD-01	0.536986301	0	4.970490175	0.322851124	6.705152676	5.203600544	Low_risk	8.67703498
TCGA-A8-A0AB-01	1.419178082	0	4.836014998	0.204641566	7.191050329	5.146476014	High_risk	9.055524367
TCGA-A8-A06X-01	2.583561644	1	5.325508745	0.396597932	7.576578823	5.018393824	High_risk	9.308544821
TCGA-D8-A1JB-01	4.624657534	0	4.824360542	0.912879758	7.07708167	5.30850286	Low_risk	8.756863256
TCGA-A8-A099-01	0.832876712	0	6.0131451	0.789270186	7.305679655	5.254809434	High_risk	9.179939328
TCGA-A2-A04U-01	7.271232877	0	3.450472263	0.486765851	7.042516301	3.987730148	Low_risk	7.990426847
TCGA-EW-A6S9-01	1.268493151	0	5.184280294	0.664209749	7.101656379	5.451804556	High_risk	9.014966096
TCGA-UU-A93S-01	0.317808219	1	4.936515452	0.231309516	6.948869459	6.286627989	High_risk	9.440571347
TCGA-EW-A1J3-01	1.380821918	0	4.02906411	0.129876461	6.782915673	5.40310408	Low_risk	8.742699486
TCGA-OL-A5RY-01	2.060273973	0	4.104890146	1.052276765	7.035214795	5.361508707	Low_risk	8.561054813
TCGA-C8-A8HP-01	1.084931507	0	3.864324835	0.814509408	6.961117417	5.879394554	Low_risk	8.812919751
TCGA-AN-A03X-01	0.02739726	0	4.508492038	0.686074659	6.048648163	5.270364481	Low_risk	7.959244805
TCGA-AN-A0FZ-01	0.02739726	0	4.620627462	0.481712262	6.511594542	5.387676166	Low_risk	8.487011207
TCGA-A2-A04W-01	8.498630137	0	5.302680959	0.244521774	7.295421819	5.247726281	High_risk	9.258314198
TCGA-C8-A1HF-01	0.909589041	0	4.938558683	0.241107975	6.62000863	5.270734493	Low_risk	8.670533852
TCGA-A8-A09N-01	0.084931507	0	6.142174467	0.446785562	7.590677613	6.402406689	High_risk	10.14013103
TCGA-A7-A2KD-01	1.860273973	0	5.225583429	1.194339249	7.309155264	5.095814737	Low_risk	8.793892379
TCGA-A8-A076-01	4.498630137	0	5.430265198	0.403813062	7.474955949	5.572225755	High_risk	9.520874201
TCGA-BH-A0C7-01	7.580821918	0	5.876924527	0.939452275	6.777461799	5.17280751	Low_risk	8.635762911
TCGA-C8-A12T-01	0	0	4.663304765	0.382058509	7.669838195	5.437840275	High_risk	9.47523418
TCGA-C8-A12P-01	0.980821918	0	6.08201488	0.170181458	6.960443364	5.317810544	High_risk	9.202482466
TCGA-EW-A1IW-01	1.016438356	0	5.190275084	0.365020579	7.167039734	5.701030547	High_risk	9.313383666
TCGA-D8-A1XY-01	1.378082192	0	5.815250069	0.772139031	6.652416223	5.128359397	Low_risk	8.57132116
TCGA-AC-A23C-01	1.602739726	0	5.145477746	1.138617903	7.201278044	5.936225682	High_risk	9.135662802
TCGA-A1-A0SM-01	0.663013699	0	4.557979801	0.485323774	7.199211001	4.783184224	Low_risk	8.715670403
TCGA-E9-A1NA-01	3.046575342	0	4.746721221	0.456490772	7.319101252	4.651660222	Low_risk	8.791265589
TCGA-A8-A08S-01	2.750684932	0	4.425915782	0.925011974	7.118582949	5.963150406	High_risk	9.037774604
TCGA-A7-A4SF-01	1.493150685	0	4.17991705	0.575893165	6.609197949	5.249335352	Low_risk	8.375668279
TCGA-BH-A0B7-01	7.010958904	0	5.939661484	1.014640947	7.133172017	5.967193974	High_risk	9.294001003
TCGA-AO-A12D-01	6.890410959	0	4.846252596	0.517124486	6.407809895	5.307206275	Low_risk	8.392123395
TCGA-D8-A1XT-01	1.38630137	0	5.596818887	0.978927776	6.763268148	4.827061919	Low_risk	8.38446579
TCGA-A8-A08G-01	1.663013699	0	5.045491025	0.359970888	7.293368645	6.302803402	High_risk	9.68866034
TCGA-AQ-A04H-01	2.065753425	0	5.406526466	0.12498977	7.356498629	4.688297874	High_risk	9.095180714
TCGA-E2-A14W-01	2.668493151	0	5.015207624	0.203013171	6.867352881	4.829844487	Low_risk	8.675607113
TCGA-3C-AALI-01	10.97260274	0	4.756868511	0.912189968	6.923682841	4.721181235	Low_risk	8.330608394
TCGA-AR-A250-01	7.416438356	0	4.80395027	0.374399637	6.799251828	4.656204599	Low_risk	8.426745783
TCGA-LL-A9Q3-01	1.457534247	0	4.114500293	0.822689364	7.059345543	6.263652303	High_risk	9.124955682
TCGA-A8-A08B-01	3.167123288	0	5.718249275	0.160403926	6.553534071	5.435195187	Low_risk	8.876513593
TCGA-A2-A0CX-01	4.734246575	0	4.908846525	0.473215434	7.187064	4.815247506	Low_risk	8.791657047
TCGA-AN-A0FT-01	0.58630137	0	3.168962884	0.190172345	6.393203378	5.173890964	Low_risk	8.137532546
TCGA-E9-A1NC-01	3.295890411	0	3.725719347	0.423416817	7.254752755	4.781328236	Low_risk	8.630311754
TCGA-C8-A1HK-01	1.002739726	0	5.214455126	0.304511042	7.474371143	5.605749142	High_risk	9.537631214
TCGA-AC-A23H-01	0.476712329	1	5.326041121	0.400210007	7.511150153	6.337966145	High_risk	9.913619572
TCGA-AN-A0FJ-01	0.663013699	0	4.874801883	0.31823006	7.439464399	4.901595819	High_risk	9.090691023
TCGA-E2-A14P-01	3.41369863	0	5.228203009	0.40370401	6.830852351	5.565054845	High_risk	8.971307716
TCGA-BH-A0B4-01	3.263013699	0	4.698001724	1.776651476	7.221291302	4.580272137	Low_risk	8.133895975
TCGA-LL-A5YP-01	1.232876712	0	4.594178274	0.371391584	6.765094445	4.466803286	Low_risk	8.267853085
TCGA-BH-A0BQ-01	6.178082192	0	4.855461542	0.73109633	7.222320607	5.51470301	High_risk	9.053903527
TCGA-BH-A42T-01	0.876712329	1	3.878087708	0.267116262	7.338530491	5.65130432	High_risk	9.22187255
